# Supplementary material for: Response of Plant-Associated Microbiome to Plant Root Colonization by Exogenous Bacterial Endophyte in Perennial Crops
Source: Front Microbiol. 2022 Apr 5;13:863946. doi: 10.3389/fmicb.2022.863946 (PMC9037143; doi:10.3389/fmicb.2022.863946)
Supplement: Supplementary file 3 [file Table_1.XLSX]

## Sheet: Sheet1
Table S1. Bacterial orders that showed significant differences in relative abundance across root types based on ALDEx2. kw.ep - Expected P value of Kruskal-Wallace test; kw.eBH - Expected Benjamini-Hochberg corrected P value of Kruskal-Wallace test; glm.ep - Expected P value of glm test; glm.eBH - Expected Benjamini-Hochberg corrected P value of glm test.
	kw.ep	kw.eBH	glm.ep	glm.eBH	R0, Reads, % in group	R2, Reads, % in group	R4, Reads, % in group	total, Reads, %
d__Bacteria;p__Proteobacteria;c__Alphaproteobacteria;o__Rhizobiales	1.26e-05	0.000112349	1.13e-06	1.17e-05	14.7425	10.8152	18.5815	14.427
d__Bacteria;p__Proteobacteria;c__Gammaproteobacteria;o__Burkholderiales	0.000110761	0.000767656	7.39e-06	6.25e-05	10.3327	10.556	4.61404	8.82275
d__Bacteria;p__Bacteroidota;c__Bacteroidia;o__Cytophagales	6.47e-08	1.72e-06	1.02e-11	3.41e-10	5.85714	4.60625	1.58647	4.23072
d__Bacteria;p__Myxococcota;c__Polyangia;o__Polyangiales	1.07e-05	9.8e-05	5.03e-07	5.59e-06	4.68045	2.61179	5.1203	4.07477
d__Bacteria;p__Proteobacteria;c__Alphaproteobacteria;o__Caulobacterales	2.11e-05	0.000168308	4.56e-06	3.8e-05	5.15602	4.23229	2.23308	4.01908
d__Bacteria;p__Actinobacteriota;c__Actinobacteria;o__Micromonosporales	2.29e-09	2.37e-07	1.49e-17	3.07e-15	0.964286	2.6019	8.85213	3.73155
d__Bacteria;p__Actinobacteriota;c__Actinobacteria;o__Streptomycetales	1.65e-05	0.000140957	2.54e-06	2.28e-05	0.922932	2.37436	3.34586	2.10666
d__Bacteria;p__Proteobacteria;c__Gammaproteobacteria;o__Xanthomonadales	1.31e-07	2.63e-06	1.84e-07	1.95e-06	2.88346	1.54729	0.824561	1.84141
d__Bacteria;p__Proteobacteria;c__Gammaproteobacteria;o__Pseudomonadales	9.75e-09	5.21e-07	7.68e-14	4.42e-12	3.71805	0.67867	0.41604	1.73141
d__Bacteria;p__Bacteroidota;c__Bacteroidia;o__Flavobacteriales	3.06e-08	1.08e-06	1.29e-07	1.09e-06	3.03195	0.957657	0.293233	1.54135
d__Bacteria;p__Bacteroidota;c__Bacteroidia;o__Sphingobacteriales	1.97e-07	3.9e-06	2.23e-10	5.25e-09	2.20113	1.40285	0.290727	1.38959
d__Bacteria;p__Firmicutes;c__Bacilli;o__Bacillales	6.73e-08	1.87e-06	7.18e-07	4.84e-06	0.0394737	1.88564	1.43609	1.077
d__Bacteria;p__Actinobacteriota;c__Actinobacteria;o__Propionibacteriales	5.5e-05	0.000397354	1.29e-05	9.96e-05	0.605263	0.977444	1.63409	1.022
d__Bacteria;p__Actinobacteriota;c__Actinobacteria;o__Micrococcales	0.000734778	0.00352244	0.00018121	0.00107725	0.763158	0.747922	1.58145	0.985102
d__Bacteria;p__Proteobacteria;c__Alphaproteobacteria;o__Dongiales	0.0164837	0.0487329	0.00511862	0.019066	1.05451	1.08033	0.531328	0.918268
d__Bacteria;p__Verrucomicrobiota;c__Verrucomicrobiae;o__Opitutales	2.18e-09	2.3e-07	7.94e-09	1.17e-07	1.72744	0.591611	0.152882	0.89042
d__Bacteria;p__Actinobacteriota;c__Actinobacteria;o__Pseudonocardiales	3.13e-09	2.65e-07	2.92e-09	5.2e-08	0.0620301	0.696478	2.10276	0.85213
d__Bacteria;p__Actinobacteriota;c__Thermoleophilia;o__Solirubrobacterales	7.32e-06	6.73e-05	0.000215043	0.000943324	0.422932	0.773645	1.42105	0.823587
d__Bacteria;p__Proteobacteria;c__Alphaproteobacteria;o__Micropepsales	5.73e-07	8.9e-06	2e-06	1.65e-05	1.40414	0.629205	0.275689	0.818017
d__Bacteria;p__Actinobacteriota;c__Actinobacteria;o__Frankiales	0.00410274	0.0153727	0.00119425	0.00555499	0.539474	0.569846	1.23559	0.743525
d__Bacteria;p__Actinobacteriota;c__Actinobacteria;o__Corynebacteriales	1.1e-06	1.38e-05	0.000129836	0.000555499	0.31203	0.700435	1.25313	0.710109
d__Bacteria;p__Gemmatimonadota;c__Gemmatimonadetes;o__Gemmatimonadales	0.00292537	0.0122261	0.000899433	0.00421235	0.672932	0.937871	0.37594	0.683654
d__Bacteria;p__Firmicutes;c__Bacilli;o__Thermoactinomycetales	1.45e-07	3.08e-06	2.3e-07	2.25e-06	0.0150376	0.730115	1.30075	0.623782
d__Bacteria;p__Acidobacteriota;c__Acidobacteriae;o__Acidobacteriales	0.000781871	0.00374579	0.000280997	0.0015042	0.74812	0.619311	0.238095	0.561125
d__Bacteria;p__Verrucomicrobiota;c__Verrucomicrobiae;o__Chthoniobacterales	0.004882	0.0174477	0.00231819	0.00952947	0.725564	0.555995	0.26817	0.538847
d__Bacteria;p__Actinobacteriota;c__Actinobacteria;o__Streptosporangiales	1.28e-06	1.65e-05	1.05e-05	7.1e-05	0.0075188	0.0633162	1.52632	0.449039
d__Bacteria;p__Proteobacteria;c__Gammaproteobacteria;o__Enterobacterales	3.21e-07	5.54e-06	1.28e-07	1.42e-06	0.919173	0.0514444	0.283208	0.437204
d__Bacteria;p__Proteobacteria;c__Alphaproteobacteria;o__Reyranellales	0.0153868	0.0434785	0.0212841	0.0572918	0.43797	0.383854	0.223058	0.359231
d__Bacteria;p__Verrucomicrobiota;c__Verrucomicrobiae;o__Pedosphaerales	4.56e-05	0.000317432	4.81e-05	0.000266354	0.509398	0.379897	0.112782	0.353662
d__Bacteria;p__Actinobacteriota;c__Acidimicrobiia;o__IMCC26256	2.07e-05	0.000166112	9.35e-05	0.000543997	0.144737	0.377918	0.588972	0.350181
d__Bacteria;p__Proteobacteria;c__Gammaproteobacteria;o__Steroidobacterales	0.00323507	0.013083	0.0363385	0.0763144	0.161654	0.249307	0.621554	0.320245
d__Bacteria;p__Proteobacteria;c__Gammaproteobacteria;o__Diplorickettsiales	0.00935044	0.0290397	0.0179314	0.0505783	0.355263	0.425406	0.122807	0.315372
d__Bacteria;p__Actinobacteriota;c__Actinobacteria;o__Kineosporiales	4.98e-07	7.93e-06	0.000132377	0.000703321	0.148496	0.126632	0.741855	0.305625
d__Bacteria;p__Planctomycetota;c__Phycisphaerae;o__Tepidisphaerales	0.0129444	0.0356118	0.00943351	0.0278993	0.364662	0.267115	0.155388	0.272208
d__Bacteria;p__Verrucomicrobiota;c__Verrucomicrobiae;o__Verrucomicrobiales	1.02e-05	8.66e-05	5.12e-05	0.000321687	0.445489	0.180055	0.085213	0.252019
d__Bacteria;p__Proteobacteria;c__Gammaproteobacteria;o__R7C24	0.000659867	0.00307941	0.00192994	0.00620103	0.234962	0.360111	0.0701754	0.233222
d__Bacteria;p__Verrucomicrobiota;c__Chlamydiae;o__Chlamydiales	0.00347479	0.0133428	0.047508	0.0963691	0.0827068	0.368025	0.185464	0.21164
d__Bacteria;p__Bdellovibrionota;c__Bdellovibrionia;o__Bdellovibrionales	0.00479727	0.0174688	0.0284596	0.0626599	0.274436	0.193906	0.0776942	0.191451
d__Bacteria;p__Firmicutes;c__Limnochordia;o__Limnochordia	0.0194939	0.044696	0.0429748	0.0852593	0	0.104867	0.513784	0.179616
d__Bacteria;p__Gemmatimonadota;c__Longimicrobia;o__Longimicrobiales	6.79e-05	0.000456471	0.000401338	0.00190176	0.383459	0.0811239	0.0200501	0.176135
d__Bacteria;p__Acidobacteriota;c__Blastocatellia;o__Blastocatellales	0.0013277	0.00586737	0.00876674	0.0251772	0.244361	0.20182	0.0175439	0.166388
d__Bacteria;p__Bdellovibrionota;c__Oligoflexia;o__0319-6G20	2.41e-05	0.000168623	2.16e-06	1.51e-05	0.18797	0.247329	0.0150376	0.160819
d__Bacteria;p__Chloroflexi;c__KD4-96;o__KD4-96	0.00522904	0.0177398	0.00566871	0.0197592	0.0733083	0.152355	0.273183	0.156642
d__Bacteria;p__Actinobacteriota;c__MB-A2-108;o__MB-A2-108	1.93e-05	0.000148464	5.22e-05	0.000330558	0.0131579	0.124654	0.233083	0.113478
d__Bacteria;p__Firmicutes;c__Clostridia;o__Peptostreptococcales-Tissierellales	0.000798582	0.00346665	0.00719019	0.018396	0.0018797	0.239414	0.0927318	0.110693
d__Bacteria;p__Firmicutes;c__Bacilli;o__Paenibacillales	0.000689997	0.00330428	0.00480018	0.015718	0.0169173	0.152355	0.175439	0.108605
d__Bacteria;p__Firmicutes;c__Clostridia;o__Clostridiales	2.48e-05	0.000182643	0.000170406	0.000800454	0.0112782	0.170162	0.157895	0.107909
d__Bacteria;p__Proteobacteria;c__Gammaproteobacteria;__	0.0152994	0.0419231	0.0177412	0.0435818	0.157895	0.102889	0.0300752	0.103035
d__Bacteria;p__Cyanobacteria;c__Vampirivibrionia;o__Vampirovibrionales	0.0153857	0.0420338	0.0410565	0.0890286	0.0507519	0.14444	0.0225564	0.0758842
d__Bacteria;p__Bacteroidota;c__SJA-28;o__SJA-28	0.00147162	0.00596552	0.00636424	0.018965	0.150376	0.0415512	0.0150376	0.0744918
d__Bacteria;p__Chloroflexi;c__Anaerolineae;o__SBR1031	3.81e-05	0.000275245	0.00085287	0.00351467	0.0056391	0.182034	0.0200501	0.071707
d__Bacteria;p__Fibrobacterota;c__Fibrobacteria;o__Fibrobacterales	0.0171337	0.0483562	0.0197873	0.0545752	0.110902	0.0474871	0.0275689	0.0654414
d__Bacteria;p__Actinobacteriota;c__Actinobacteria;o__Catenulisporales	0.0119333	0.031873	0.0446586	0.0897427	0.0075188	0.0732093	0.12782	0.064049
d__Bacteria;p__Proteobacteria;c__Alphaproteobacteria;o__Rhodobacterales	0.00422233	0.0145755	0.006739	0.0216805	0.12218	0.0435299	0.00250627	0.0612643
d__Bacteria;p__Proteobacteria;c__Gammaproteobacteria;o__JG36-TzT-191	0.0158956	0.0440539	0.0567067	0.10688	0.129699	0.00197863	0.0175439	0.0536062
d__Bacteria;p__Bdellovibrionota;c__Bdellovibrionia;o__Bacteriovoracales	0.006177	0.0180148	0.0280027	0.0556058	0.093985	0.0494658	0.00250627	0.0529101
d__Bacteria;p__Gemmatimonadota;c__S0134_terrestrial_group;o__S0134_terrestrial_group	0.0107493	0.0306984	0.0239189	0.0558717	0.0018797	0.0237436	0.152882	0.0515177
d__Bacteria;p__Abditibacteriota;c__Abditibacteria;o__Abditibacteriales	0.00994301	0.0281019	0.0220683	0.0496057	0.0864662	0.0257222	0.0100251	0.0438596
d__Bacteria;p__Proteobacteria;c__Gammaproteobacteria;o__Salinisphaerales	0.015579	0.0441846	0.029798	0.0742365	0.0827068	0.015829	0.0175439	0.0410749
