# Supplementary material for: Response of Plant-Associated Microbiome to Plant Root Colonization by Exogenous Bacterial Endophyte in Perennial Crops
Source: Front Microbiol. 2022 Apr 5;13:863946. doi: 10.3389/fmicb.2022.863946 (PMC9037143; doi:10.3389/fmicb.2022.863946)
Supplement: Supplementary file 5 [file Table_3.XLSX]

## Sheet: Sheet1
Table S3. Distribution of 2280c05c4198790e14682350fb738135 in the samples
Sample	2280c05c4198790e14682350fb738135	Depth;Reads	Group
BF10Rall	0	38226	R_0
BF11R	0	10812	R_0
BF12Rall	0	27386	R_0
BF13R	3	9334	R_0
BF14R	0	7228	R_0
BF15R	0	6513	R_0
BF16R	0	6117	R_0
BF17R	0	6923	R_0
BF18R	0	9898	R_0
BF18Rall	0	9980	R_0
BF19R	0	5529	R_0
BF1Rall	0	39374	R_0
BF20R	0	7814	R_0
BF2R	0	10087	R_0
BF3Rall	0	26703	R_0
BF4Rall	0	24984	R_0
BF5Rall	4	21704	R_0
BF6Rall	0	16564	R_0
BF7R	0	6443	R_0
BF8Rall	0	17825	R_0
BF9Rall	0	44483	R_0
AF10R	2	2489	R_1
AF11Rall	2	9177	R_1
AF12Rall	2	12181	R_1
AF13Rall	0	6022	R_1
AF14Rall	0	9460	R_1
AF15Rall	1	2509	R_1
AF16Rall	0	6110	R_1
AF17R	0	3437	R_1
AF18Rall	2	6398	R_1
AF19Rall	2	4112	R_1
AF1R	2	4631	R_1
AF20Rall	0	4853	R_1
AF2Rall	4	4388	R_1
AF3R	0	3696	R_1
AF4R	0	4159	R_1
AF6Rall	2	6250	R_1
AF7Rall	0	7599	R_1
AF8Rall	0	8759	R_1
AF9Rall	10	19945	R_1
AF21Rall	0	26013	R_2
AF22Rall	2	13615	R_2
AF23Rall	0	11733	R_2
AF24Rall	0	9272	R_2
AF25Rall	0	13684	R_2
AF26Rall	1	20476	R_2
AF27R	0	4490	R_2
AF28R	0	6607	R_2
AF29Rall	0	12765	R_2
AF30R	0	4115	R_2
AF31Rall	0	22397	R_2
AF32Rall	0	10240	R_2
AF33R	0	6194	R_2
AF34Rall	0	17027	R_2
AF35Rall	0	12428	R_2
AF36Rall	0	8572	R_2
AF37Rall	0	7532	R_2
AF38Rall	0	10032	R_2
AF39R	0	1431	R_2
AF40Rall	0	2742	R_2
B01	0	32173	R_3
B010	0	21509	R_3
B011	0	6767	R_3
B012	0	22980	R_3
B013	0	19223	R_3
B014	0	29157	R_3
B02	0	24425	R_3
B03	0	11669	R_3
B04	0	12285	R_3
B05	0	33683	R_3
B06	0	23436	R_3
B07	0	15100	R_3
B08	1	19169	R_3
B09	2	12400	R_3
P01	0	21526	R_4
P010	0	14911	R_4
P011	0	13973	R_4
P012	0	10527	R_4
P013	0	17222	R_4
P014	0	15909	R_4
P015	0	6488	R_4
P02	0	18560	R_4
P03all	0	39469	R_4
P04	0	15999	R_4
P05	0	25608	R_4
P06	0	16405	R_4
P07	0	12013	R_4
P08	0	13829	R_4
P09	0	18605	R_4
BF11RS	0	3410	RS_0
BF12RS	0	4550	RS_0
BF13RS	0	5189	RS_0
BF14RS	0	3917	RS_0
BF15RS	0	5952	RS_0
BF16RS	0	6531	RS_0
BF17RS	0	2636	RS_0
BF18RS	0	5324	RS_0
BF19RS	0	2506	RS_0
BF1RS	0	6459	RS_0
BF20RS	0	1623	RS_0
BF2RS	0	6332	RS_0
BF3RS	0	2123	RS_0
BF4RS	0	3618	RS_0
BF5RS	0	6414	RS_0
BF6RS	0	6627	RS_0
BF7RS	0	6011	RS_0
BF8RS	0	7072	RS_0
BF9RS	0	2604	RS_0
AF10RS	0	5284	RS_1
AF11RS	0	8229	RS_1
AF12RS	2	2716	RS_1
AF13RS	0	4896	RS_1
AF14RS	0	3755	RS_1
AF15RS	0	4952	RS_1
AF16RS	0	2196	RS_1
AF17RS	0	4082	RS_1
AF18RS	0	2710	RS_1
AF19RS	0	6542	RS_1
AF1RS	0	2223	RS_1
AF20RS	0	5052	RS_1
AF2RS	0	8284	RS_1
AF3RS	0	5943	RS_1
AF4RS	0	2917	RS_1
AF5RS	0	5351	RS_1
AF6RS	0	2660	RS_1
AF8RS	0	4036	RS_1
AF7RS	0	2606	RS_1
AF9RS	2	2219	RS_1
AF21RS	0	5095	RS_2
AF22RS	0	1702	RS_2
AF23RS	0	4817	RS_2
AF24RS	0	5385	RS_2
AF25RS	0	3230	RS_2
AF26RS	0	7986	RS_2
AF27RS	0	6589	RS_2
AF28RS	0	4946	RS_2
AF29RS	0	5126	RS_2
AF30RS	0	6287	RS_2
AF31RS	0	1029	RS_2
AF32RS	0	2122	RS_2
AF33RS	0	2861	RS_2
AF34RS	0	2119	RS_2
AF35RS	0	2339	RS_2
AF36RS	0	1509	RS_2
AF37RS	0	2200	RS_2
AF38RS	0	1597	RS_2
AF39RS	0	3532	RS_2
AF40RS	0	5718	RS_2
BF10RS	0	2593	S_0
BF10S	0	4517	S_0
BF11S	0	3261	S_0
BF12S	0	3885	S_0
BF13S	0	2506	S_0
BF14S	0	4259	S_0
BF15S	0	2348	S_0
BF16S	0	1962	S_0
BF17S	0	1446	S_0
BF19S	0	3812	S_0
BF1S	0	3185	S_0
BF20S	0	2525	S_0
BF2S	0	4462	S_0
BF3S	0	5861	S_0
BF4S	0	5643	S_0
BF5S	0	2866	S_0
BF6S	0	6590	S_0
BF7S	0	6266	S_0
BF8S	0	4607	S_0
BF9S	0	2265	S_0
AF1S	0	2333	S_1
AF10S	0	8357	S_1
AF11S	0	3781	S_1
AF12S	0	5147	S_1
AF13S	0	4624	S_1
AF14S	0	5582	S_1
AF15S	0	5875	S_1
AF16S	0	5444	S_1
AF17S	0	7180	S_1
AF18S	0	5970	S_1
AF19S	0	6880	S_1
AF20S	0	6530	S_1
AF2S	0	4401	S_1
AF3S	0	2346	S_1
AF4S	0	4932	S_1
AF5S	0	4263	S_1
AF6S	0	5789	S_1
AF7S	0	4543	S_1
AF8S	0	4847	S_1
AF9S	0	2789	S_1
AF38S	0	1319	S_2
AF21S	0	4144	S_2
AF22S	0	5051	S_2
AF23S	0	5772	S_2
AF24S	0	4319	S_2
AF25S	0	5024	S_2
AF26S	0	6743	S_2
AF27S	0	3918	S_2
AF28S	0	3163	S_2
AF29S	0	5479	S_2
AF30S	0	3717	S_2
AF31S	0	6263	S_2
AF32S	0	4138	S_2
AF33S	0	5320	S_2
AF34S	0	5458	S_2
AF35S	0	3254	S_2
AF36S	0	1897	S_2
AF37S	0	1921	S_2
AF39S	0	1549	S_2
AF40S	0	1346	S_2
