# Supplementary material for: Response of Plant-Associated Microbiome to Plant Root Colonization by Exogenous Bacterial Endophyte in Perennial Crops
Source: Front Microbiol. 2022 Apr 5;13:863946. doi: 10.3389/fmicb.2022.863946 (PMC9037143; doi:10.3389/fmicb.2022.863946)
Supplement: Supplementary file 6 [file Table_4.XLSX]

## Sheet: Table_S4
Table S4. Node statistics for network representing cooperation in R1 group. In red are the taxa found in co-occurrence network of R4 group. Only highly connected taxa were shown in color.
name	AverageShortestPathLength	BetweennessCentrality	ClosenessCentrality	ClusteringCoefficient	Degree	Eccentricity	NeighborhoodConnectivity	NumberOfDirectedEdges	NumberOfUndirectedEdges	PartnerOfMultiEdgedNodePairs	Radiality	Stress	TopologicalCoefficient
d__Bacteria.p__Proteobacteria.c__Alphaproteobacteria.o__Micropepsales.f__Micropepsaceae.g__uncultured.__	2.92537	0.0848862	0.341837	0.42029	24	7	14.1667	0	24	0	0.919776	11624	0.240113
d__Bacteria.p__Proteobacteria.c__Alphaproteobacteria.o__Rhizobiales.f__Xanthobacteraceae.g__uncultured.__	3.04478	0.0309863	0.328431	0.480952	21	7	14.1905	0	21	0	0.914801	4724	0.262787
d__Bacteria.p__Gemmatimonadota.c__Gemmatimonadetes.o__Gemmatimonadales.f__Gemmatimonadaceae.g__Gemmatimonas.s__bacterium_Ellin5290	2.97015	0.0622685	0.336683	0.5	20	7	15.1	0	20	0	0.91791	8940	0.255932
d__Bacteria.p__Actinobacteriota.c__Thermoleophilia.o__Gaiellales.f__Gaiellaceae.g__Gaiella.s__uncultured_Conexibacter	3.22388	0.0222153	0.310185	0.531579	20	8	14.9	0	20	0	0.907338	3370	0.317021
d__Bacteria.p__Proteobacteria.c__Alphaproteobacteria.o__Sphingomonadales.f__Sphingomonadaceae.g__Altererythrobacter.__	3.15672	0.0636528	0.316785	0.515789	20	7	14.8	0	20	0	0.910137	6716	0.314894
d__Bacteria.p__Proteobacteria.c__Alphaproteobacteria.o__Caulobacterales.f__Hyphomonadaceae.g__SWB02.s__uncultured_bacterium	3.22388	0.0551406	0.310185	0.473684	19	8	13.6842	0	19	0	0.907338	5872	0.308612
d__Bacteria.p__Bacteroidota.c__Bacteroidia.o__Chitinophagales.f__Chitinophagaceae.g__uncultured.__	3.23134	0.0285207	0.309469	0.496732	18	8	14.7778	0	18	0	0.907027	4130	0.314421
d__Bacteria.p__Acidobacteriota.c__Vicinamibacteria.o__Vicinamibacterales.f__uncultured.g__uncultured.s__uncultured_Acidobacteriales	3.35821	0.0209925	0.297778	0.54902	18	8	14.5556	0	18	0	0.901741	3150	0.323457
d__Bacteria.p__Bacteroidota.c__Bacteroidia.o__Chitinophagales.f__Saprospiraceae.g__uncultured.__	3.35821	0.0142371	0.297778	0.6	16	8	15.25	0	16	0	0.901741	2224	0.346591
d__Bacteria.p__Proteobacteria.c__Alphaproteobacteria.o__Caulobacterales.f__Caulobacteraceae.g__uncultured.__	3.21642	0.0324271	0.310905	0.516667	16	7	14.375	0	16	0	0.907649	3412	0.305851
d__Bacteria.p__Bacteroidota.c__Bacteroidia.o__Chitinophagales.f__Chitinophagaceae.g__Heliimonas.s__uncultured_bacterium	3.05224	0.131909	0.327628	0.258333	16	7	8.1875	0	16	0	0.91449	11208	0.177989
d__Bacteria.p__Proteobacteria.c__Gammaproteobacteria.o__Enterobacterales.f__Enterobacteriaceae.g__Escherichia.Shigella.__	3.13433	0.0548844	0.319048	0.408333	16	7	13.5625	0	16	0	0.91107	7290	0.276786
d__Bacteria.p__Proteobacteria.c__Alphaproteobacteria.o__Rhizobiales.f__Xanthobacteraceae.g__Pseudolabrys.__	3.10448	0.0705391	0.322115	0.582418	14	7	16	0	14	0	0.912313	6994	0.313725
d__Bacteria.p__Planctomycetota.c__Phycisphaerae.o__Tepidisphaerales.f__WD2101_soil_group.g__WD2101_soil_group.__	3.37313	0.00752453	0.29646	0.604396	14	8	15.2857	0	14	0	0.901119	1056	0.363946
d__Bacteria.p__Proteobacteria.c__Alphaproteobacteria.o__Caulobacterales.f__Hyphomonadaceae.g__SWB02.__	3.50746	0.0177873	0.285106	0.659341	14	8	15.8571	0	14	0	0.895522	2408	0.404762
d__Bacteria.p__Proteobacteria.c__Gammaproteobacteria.o__Enterobacterales.f__Enterobacteriaceae.__.__	3.18657	0.0328125	0.313817	0.43956	14	7	12.8571	0	14	0	0.908893	4674	0.262391
d__Bacteria.p__Actinobacteriota.c__Actinobacteria.o__Pseudonocardiales.f__Pseudonocardiaceae.g__Amycolatopsis.__	3.27612	0.0697743	0.305239	0.371795	13	8	8.53846	0	13	0	0.905162	6666	0.222672
X.1	3.00746	0.111111	0.332506	0.24359	13	7	10.9231	0	13	0	0.916356	12430	0.188934
d__Bacteria.p__Acidobacteriota.c__Vicinamibacteria.o__Vicinamibacterales.f__uncultured.g__uncultured.__	3.26119	0.0745377	0.306636	0.410256	13	7	13.3846	0	13	0	0.905784	6760	0.289298
d__Bacteria.p__Myxococcota.c__Polyangia.o__Haliangiales.f__Haliangiaceae.g__Haliangium.__	3.09701	0.077893	0.322892	0.333333	13	6	12.2308	0	13	0	0.912624	9912	0.230769
d__Bacteria.p__Actinobacteriota.c__Thermoleophilia.o__Gaiellales.f__uncultured.g__uncultured.__	3.29851	0.0239099	0.303167	0.393939	12	7	9.41667	0	12	0	0.904229	3000	0.247807
d__Bacteria.p__Proteobacteria.c__Alphaproteobacteria.o__Sphingomonadales.f__Sphingomonadaceae.__.__	3.40299	0.0365192	0.29386	0.606061	12	8	15.3333	0	12	0	0.899876	3180	0.363095
d__Bacteria.p__Actinobacteriota.c__Actinobacteria.o__Streptomycetales.f__Streptomycetaceae.g__Streptomyces.__	3.59701	0.032168	0.278008	0.4	11	8	8.09091	0	11	0	0.891791	2660	0.269697
d__Bacteria.p__Bdellovibrionota.c__Oligoflexia.o__0319.6G20.f__0319.6G20.g__0319.6G20.s__uncultured_gamma	3.23881	0.0447164	0.308756	0.436364	11	7	13.1818	0	11	0	0.906716	4930	0.311688
d__Bacteria.p__Gemmatimonadota.c__Gemmatimonadetes.o__Gemmatimonadales.f__Gemmatimonadaceae.__.__	3.5	0.0722677	0.285714	0.4	10	8	12.1	0	10	0	0.895833	7388	0.313158
d__Bacteria.p__Gemmatimonadota.c__Gemmatimonadetes.o__Gemmatimonadales.f__Gemmatimonadaceae.g__uncultured.s__metagenome	3.5	0.00404376	0.285714	0.666667	10	8	16.4	0	10	0	0.895833	734	0.420513
d__Bacteria.p__Actinobacteriota.c__Thermoleophilia.o__Gaiellales.f__uncultured.g__uncultured.s__metagenome	3.14925	0.120417	0.317536	0.444444	9	8	10.3333	0	9	0	0.910448	8812	0.229798
d__Bacteria.p__Bacteroidota.c__Bacteroidia.o__Cytophagales.f__Microscillaceae.g__Chryseolinea.s__metagenome	3.36567	0.0546003	0.297118	0.333333	9	7	9.44444	0	9	0	0.90143	4818	0.252252
d__Bacteria.p__Proteobacteria.c__Alphaproteobacteria.o__Rhizobiales.f__Xanthobacteraceae.g__Afipia.__	3.51493	0.0268122	0.284501	0.527778	9	8	9.44444	0	9	0	0.895211	2334	0.311111
d__Bacteria.p__Proteobacteria.c__Alphaproteobacteria.o__Rhizobiales.f__Xanthobacteraceae.g__Bradyrhizobium.__	3.29851	0.062319	0.303167	0.277778	9	6	8.44444	0	9	0	0.904229	5568	0.231481
d__Bacteria.p__Gemmatimonadota.c__Gemmatimonadetes.o__Gemmatimonadales.f__Gemmatimonadaceae.g__Gemmatimonas.__	3.62687	0.0276296	0.27572	0.333333	9	8	10	0	9	0	0.890547	2892	0.30303
d__Bacteria.p__Gemmatimonadota.c__Gemmatimonadetes.o__Gemmatimonadales.f__Gemmatimonadaceae.g__Gemmatimonas.s__uncultured_Gemmatimonadetes	3.3806	0.00386127	0.295806	0.694444	9	7	16.4444	0	9	0	0.900808	968	0.391534
d__Bacteria.p__Firmicutes.c__Bacilli.o__Entomoplasmatales.f__type_III.g__type_III.s__uncultured_Mollicutes	3.65672	0.0795361	0.273469	0.361111	9	8	8.55556	0	9	0	0.889303	7260	0.251634
d__Bacteria.p__Proteobacteria.c__Gammaproteobacteria.o__Burkholderiales.f__Burkholderiaceae.g__Cupriavidus.__	3.4403	0.0332672	0.290672	0.416667	9	7	9.44444	0	9	0	0.898321	3306	0.282828
d__Bacteria.p__Proteobacteria.c__Alphaproteobacteria.o__Rhizobiales.f__Rhizobiaceae.g__Mesorhizobium.__	3.52239	0.0707085	0.283898	0.138889	9	8	6.66667	0	9	0	0.8949	6516	0.189542
d__Bacteria.p__Proteobacteria.c__Gammaproteobacteria.o__Xanthomonadales.f__Rhodanobacteraceae.g__Rhodanobacter.s__uncultured_Xanthomonadaceae	3.55224	0.00175758	0.281513	0.714286	8	8	17.125	0	8	0	0.893657	228	0.472222
d__Bacteria.p__Proteobacteria.c__Gammaproteobacteria.o__Burkholderiales.f__Comamonadaceae.g__Rhizobacter.__	3.87313	0.0539421	0.258189	0.214286	8	8	6.125	0	8	0	0.880286	3964	0.24
d__Bacteria.p__Actinobacteriota.c__Actinobacteria.o__Propionibacteriales.f__Propionibacteriaceae.g__Cutibacterium.__	3.61194	0.00474055	0.27686	0.571429	8	8	10.125	0	8	0	0.891169	686	0.3375
d__Bacteria.p__Proteobacteria.c__Alphaproteobacteria.o__Rhizobiales.f__Rhizobiaceae.g__Ensifer.__	3.63433	0.00450646	0.275154	0.678571	8	7	13.625	0	8	0	0.890236	690	0.425781
d__Bacteria.p__Proteobacteria.c__Alphaproteobacteria.o__Rhizobiales.f__Beijerinckiaceae.g__Methylobacterium.Methylorubrum.__	3.47015	0.108531	0.288172	0.178571	8	7	5.625	0	8	0	0.897077	6308	0.179167
d__Bacteria.p__Acidobacteriota.c__Acidobacteriae.o__Acidobacteriales.f__uncultured.g__uncultured.__	3.72388	0.0266112	0.268537	0.380952	7	8	8.28571	0	7	0	0.886505	2426	0.354037
d__Bacteria.p__Actinobacteriota.c__Actinobacteria.o__Micrococcales.f__Dermacoccaceae.g__Dermacoccus.__	3.1194	0.0741835	0.320574	0.285714	7	7	12.2857	0	7	0	0.911692	6354	0.263975
d__Bacteria.p__Bacteroidota.c__Bacteroidia.o__Chitinophagales.f__Chitinophagaceae.g__Edaphobaculum.__	3.44776	0.0187272	0.290043	0.380952	7	7	9.42857	0	7	0	0.89801	2084	0.326531
d__Bacteria.p__Proteobacteria.c__Gammaproteobacteria.o__Xanthomonadales.f__Rhodanobacteraceae.__.__	3.68657	0.0186017	0.271255	0.619048	7	8	15	0	7	0	0.88806	2436	0.464286
d__Bacteria.p__Bacteroidota.c__Bacteroidia.o__Chitinophagales.f__Chitinophagaceae.g__Flavisolibacter.__	3.83582	0.0254759	0.2607	0.666667	6	8	14.3333	0	6	0	0.881841	2890	0.472222
d__Bacteria.p__Actinobacteriota.c__Actinobacteria.o__Corynebacteriales.f__Mycobacteriaceae.g__Mycobacterium.__	4.38806	0.0911078	0.227891	0.266667	6	9	5.5	0	6	0	0.858831	7530	0.266667
d__Bacteria.p__Actinobacteriota.c__Acidimicrobiia.o__uncultured.f__uncultured.g__uncultured.__	4.4403	0.031547	0.22521	0.333333	6	9	3.66667	0	6	0	0.856654	2332	0.318182
d__Bacteria.p__Gemmatimonadota.c__Gemmatimonadetes.o__Gemmatimonadales.f__Gemmatimonadaceae.g__uncultured.__	3.44776	0.00557952	0.290043	0.4	6	7	11	0	6	0	0.89801	834	0.373563
d__Bacteria.p__Actinobacteriota.c__Actinobacteria.o__Micromonosporales.f__Micromonosporaceae.g__Actinoplanes.__	3.75373	0.00209483	0.266402	0.733333	6	8	9.66667	0	6	0	0.885261	148	0.42029
d__Bacteria.p__Actinobacteriota.c__Actinobacteria.o__Propionibacteriales.f__Nocardioidaceae.g__Nocardioides.__	3.58209	0.00966553	0.279167	0.466667	6	7	9.16667	0	6	0	0.892413	1124	0.339506
d__Bacteria.p__Proteobacteria.c__Gammaproteobacteria.o__Steroidobacterales.f__Steroidobacteraceae.g__Steroidobacter.s__bacterium_MI.37	3.6194	0.00580451	0.276289	0.6	6	7	9.16667	0	6	0	0.890858	782	0.339506
d__Bacteria.p__Proteobacteria.c__Alphaproteobacteria.o__Rhizobiales.f__Beijerinckiaceae.g__Methylobacterium.Methylorubrum.s__Methylobacterium_adhaesivum	4.01493	0.0535232	0.249071	0.333333	6	8	5.16667	0	6	0	0.874378	3558	0.27193
d__Bacteria.p__Proteobacteria.c__Gammaproteobacteria.o__Burkholderiales.f__Methylophilaceae.g__Methylotenera.__	4.03731	0.00199365	0.247689	0.5	5	8	8.2	0	5	0	0.873445	232	0.390476
d__Bacteria.p__Actinobacteriota.c__Thermoleophilia.o__Solirubrobacterales.f__67.14.g__67.14.__	5.36567	0.0668461	0.18637	0.1	5	10	2.4	0	5	0	0.818097	4664	0.257143
d__Bacteria.p__Actinobacteriota.c__Actinobacteria.o__PeM15.f__PeM15.g__PeM15.__	5.06716	0.0457281	0.197349	0.4	5	10	4.2	0	5	0	0.830535	3700	0.363636
d__Bacteria.p__Bacteroidota.c__Bacteroidia.o__Chitinophagales.f__Chitinophagaceae.g__Pseudoflavitalea.__	3.59701	0.0664304	0.278008	0.2	5	7	5.4	0	5	0	0.891791	3996	0.25
d__Bacteria.p__Bacteroidota.c__Bacteroidia.o__Sphingobacteriales.f__Sphingobacteriaceae.g__Mucilaginibacter.__	4.08209	0.0304494	0.244973	0.3	5	9	7.2	0	5	0	0.87158	2338	0.377778
d__Bacteria.p__Myxococcota.c__Polyangia.o__Polyangiales.f__BIrii41.g__BIrii41.__	3.61194	0.00196262	0.27686	0.7	5	7	11.4	0	5	0	0.891169	370	0.422222
d__Bacteria.p__Bacteroidota.c__Bacteroidia.o__Cytophagales.f__Spirosomaceae.g__Dyadobacter.__	3.68657	0.0395817	0.271255	0.3	5	8	7.2	0	5	0	0.88806	3178	0.28
d__Bacteria.p__Proteobacteria.c__Alphaproteobacteria.o__Caulobacterales.f__Caulobacteraceae.g__Caulobacter.__	4.26119	0.0589453	0.234676	0.3	5	8	3.6	0	5	0	0.864117	4048	0.327273
d__Bacteria.p__Proteobacteria.c__Alphaproteobacteria.o__Rhizobiales.f__Devosiaceae.g__Devosia.__	4.14179	0.0208232	0.241441	0.3	5	8	4.8	0	5	0	0.869092	1350	0.32
d__Bacteria.p__Bacteroidota.c__Bacteroidia.o__Cytophagales.f__Microscillaceae.g__uncultured.__	4.00746	0.00291262	0.249534	0.5	4	7	6.25	0	4	0	0.874689	230	0.4
d__Bacteria.p__Actinobacteriota.c__Acidimicrobiia.o__IMCC26256.f__IMCC26256.g__IMCC26256.__	4.60448	0.082069	0.21718	0.166667	4	9	3	0	4	0	0.849813	6390	0.3125
d__Bacteria.p__Proteobacteria.c__Gammaproteobacteria.o__Gammaproteobacteria_Incertae_Sedis.f__Unknown_Family.g__Acidibacter.__	3.82836	0.000138	0.261209	0.833333	4	8	12.5	0	4	0	0.882152	24	0.416667
d__Bacteria.p__Bacteroidota.c__Bacteroidia.o__Cytophagales.f__Microscillaceae.g__Chryseolinea.s__Bacteroidetes_bacterium	4.10448	0.000689	0.243636	0.5	4	9	9	0	4	0	0.870647	58	0.5
d__Bacteria.p__Bacteroidota.c__Bacteroidia.o__Chitinophagales.f__Chitinophagaceae.g__Niastella.s__uncultured_bacterium	3.72388	0.05724	0.268537	0.333333	4	7	10	0	4	0	0.886505	4214	0.361111
d__Bacteria.p__Chloroflexi.c__KD4.96.o__KD4.96.f__KD4.96.g__KD4.96.__	3.67164	0	0.272358	1	4	7	10.25	0	4	0	0.888682	0	0.445652
d__Bacteria.p__Myxococcota.c__Polyangia.o__Polyangiales.f__BIrii41.g__BIrii41.s__uncultured_delta	3.98507	0.0304293	0.250936	0.166667	4	8	7	0	4	0	0.875622	2332	0.361111
d__Bacteria.p__Bacteroidota.c__Bacteroidia.o__Chitinophagales.f__Chitinophagaceae.g__uncultured.s__uncultured_Terrimonas	3.86567	0.00448613	0.258687	0.333333	4	8	7	0	4	0	0.880597	202	0.3375
d__Bacteria.p__Bacteroidota.c__Bacteroidia.o__Chitinophagales.f__Chitinophagaceae.g__Terrimonas.__	3.85075	0.000836	0.25969	0.5	4	8	11.75	0	4	0	0.881219	108	0.47
d__Bacteria.p__Chloroflexi.c__Anaerolineae.o__SBR1031.f__SBR1031.g__SBR1031.__	3.75373	0.00094	0.266402	0.666667	4	8	12.5	0	4	0	0.885261	162	0.480769
d__Bacteria.p__Proteobacteria.c__Alphaproteobacteria.o__Acetobacterales.f__Acetobacteraceae.g__uncultured.__	3.8209	0.0044617	0.261719	0.5	4	8	12.5	0	4	0	0.882463	660	0.431034
d__Bacteria.p__Proteobacteria.c__Gammaproteobacteria.o__Xanthomonadales.f__Rhodanobacteraceae.g__Dokdonella.__	4.11194	0.026973	0.243194	0.333333	4	9	5.5	0	4	0	0.870336	2138	0.308824
d__Bacteria.p__Acidobacteriota.c__Acidobacteriae.o__Bryobacterales.f__Bryobacteraceae.g__Bryobacter.__	4.03731	0	0.247689	1	3	7	7.33333	0	3	0	0.873445	0	0.52381
d__Bacteria.p__Acidobacteriota.c__Vicinamibacteria.o__Vicinamibacterales.f__Vicinamibacteraceae.g__Vicinamibacteraceae.__	3.80597	0.0903286	0.262745	0.333333	3	8	10.3333	0	3	0	0.883085	7202	0.47619
d__Bacteria.p__Proteobacteria.c__Gammaproteobacteria.o__Burkholderiales.f__Nitrosomonadaceae.g__MND1.__	4.12687	0.0149254	0.242315	0.333333	3	9	12.6667	0	3	0	0.869714	1710	0.560606
d__Bacteria.p__Actinobacteriota.c__Actinobacteria.o__Propionibacteriales.f__Nocardioidaceae.g__Aeromicrobium.__	4.22388	0.0489121	0.236749	0.333333	3	8	4.33333	0	3	0	0.865672	3592	0.444444
d__Bacteria.p__Proteobacteria.c__Alphaproteobacteria.o__Dongiales.f__Dongiaceae.g__Dongia.s__Dongia_sp.	5.09701	0	0.196193	1	3	10	5.66667	0	3	0	0.829291	0	0.566667
d__Bacteria.p__Proteobacteria.c__Gammaproteobacteria.o__R7C24.f__R7C24.g__R7C24.__	4.85821	0.0114775	0.205837	0.666667	3	9	4.66667	0	3	0	0.839241	1064	0.583333
d__Bacteria.p__Actinobacteriota.c__Actinobacteria.o__Frankiales.f__Nakamurellaceae.g__Nakamurella.__	4.71642	0.0159667	0.212025	0	3	9	3.33333	0	3	0	0.845149	1716	0.333333
d__Bacteria.p__Bacteroidota.c__Bacteroidia.o__Chitinophagales.f__Chitinophagaceae.g__UTBCD1.__	4.42537	0.0338081	0.22597	0	3	9	5	0	3	0	0.857276	3360	0.333333
d__Bacteria.p__Actinobacteriota.c__Actinobacteria.o__Pseudonocardiales.f__Pseudonocardiaceae.g__Lechevalieria.__	4.27612	0.0194511	0.233857	0	3	8	3.66667	0	3	0	0.863495	1346	0.333333
d__Bacteria.p__Gemmatimonadota.c__Longimicrobia.o__Longimicrobiales.f__Longimicrobiaceae.g__YC.ZSS.LKJ147.s__metagenome	6.02985	0.0296263	0.165842	0.333333	3	11	3	0	3	0	0.790423	2404	0.444444
d__Bacteria.p__Bacteroidota.c__Bacteroidia.o__Chitinophagales.f__Chitinophagaceae.g__Sediminibacterium.__	4.07463	0	0.245421	1	3	8	8	0	3	0	0.871891	0	0.615385
d__Bacteria.p__Actinobacteriota.c__Thermoleophilia.o__Gaiellales.__.__.__	3.81343	0.00230377	0.262231	0.666667	3	7	9	0	3	0	0.882774	178	0.45
d__Bacteria.p__Proteobacteria.c__Alphaproteobacteria.o__Rhizobiales.f__Rhizobiales_Incertae_Sedis.g__uncultured.s__uncultured_bacterium	4.00746	0.00115537	0.249534	0.333333	3	8	8	0	3	0	0.874689	136	0.45098
d__Bacteria.p__Verrucomicrobiota.c__Verrucomicrobiae.o__Chthoniobacterales.f__Xiphinematobacteraceae.g__Candidatus_Xiphinematobacter.s__metagenome	6.32836	0.0297385	0.158019	0	3	11	2.33333	0	3	0	0.777985	2102	0.333333
d__Bacteria.p__Proteobacteria.c__Alphaproteobacteria.o__Rhizobiales.f__Beijerinckiaceae.g__Bosea.__	5.07463	0.0213144	0.197059	0.333333	3	9	3.33333	0	3	0	0.830224	962	0.5
d__Bacteria.p__Bacteroidota.c__Bacteroidia.o__Chitinophagales.f__Chitinophagaceae.g__Puia.s__metagenome	5.38806	0.00096	0.185596	0	3	10	2.33333	0	3	0	0.817164	44	0.333333
d__Bacteria.p__Proteobacteria.c__Gammaproteobacteria.o__Gammaproteobacteria_Incertae_Sedis.f__Unknown_Family.g__Acidibacter.s__uncultured_proteobacterium	4.81343	0.00446846	0.207752	0.333333	3	9	4.33333	0	3	0	0.841107	418	0.4
d__Bacteria.p__Bacteroidota.c__Bacteroidia.o__Sphingobacteriales.f__env.OPS_17.g__env.OPS_17.__	4.58955	8.34e-05	0.217886	0.666667	3	9	5	0	3	0	0.850435	6	0.5
d__Bacteria.p__Proteobacteria.c__Gammaproteobacteria.o__Burkholderiales.f__Rhodocyclaceae.__.__	4.98507	0.0149254	0.200599	0.333333	3	9	3.33333	0	3	0	0.833955	900	0.5
d__Bacteria.p__Verrucomicrobiota.c__Verrucomicrobiae.o__Opitutales.f__Opitutaceae.__.__	4.09701	0.00216611	0.24408	0.666667	3	8	6.33333	0	3	0	0.870958	242	0.487179
d__Bacteria.p__Proteobacteria.c__Gammaproteobacteria.o__Burkholderiales.f__Comamonadaceae.g__Variovorax.__	5.15672	0.000583	0.193922	0.666667	3	9	3.33333	0	3	0	0.826803	24	0.555556
d__Bacteria.p__Proteobacteria.c__Alphaproteobacteria.o__Caulobacterales.f__Caulobacteraceae.g__Caulobacter.s__Caulobacter_rhizosphaerae	4.70896	0.00226064	0.212361	0.666667	3	9	3.66667	0	3	0	0.84546	174	0.52381
d__Bacteria.p__Spirochaetota.c__Leptospirae.o__Leptospirales.f__Leptospiraceae.g__Turneriella.__	4.9403	0.000278	0.202417	0.666667	3	9	4.66667	0	3	0	0.835821	18	0.583333
d__Bacteria.p__Spirochaetota.c__Spirochaetia.o__Spirochaetales.f__Spirochaetaceae.g__Spirochaeta_2.s__metagenome	4.98507	0.000112	0.200599	0.666667	3	9	4	0	3	0	0.833955	4	0.571429
d__Bacteria.p__Proteobacteria.c__Gammaproteobacteria.o__Burkholderiales.f__Comamonadaceae.__.__	4.66418	0.00924724	0.2144	0	2	9	5	0	2	0	0.847326	966	0.5
d__Bacteria.p__Acidobacteriota.c__Thermoanaerobaculia.o__Thermoanaerobaculales.f__Thermoanaerobaculaceae.g__Subgroup_10.__	1	1	1	0	2	1	1	0	2	0	1	2	0
d__Bacteria.p__Bacteroidota.c__Bacteroidia.o__Chitinophagales.f__Chitinophagaceae.g__Puia.__	5.13433	0.00267378	0.194767	0	2	10	3	0	2	0	0.827736	132	0.5
d__Bacteria.p__Proteobacteria.c__Alphaproteobacteria.o__Rhizobiales.f__Xanthobacteraceae.__.__	5.49254	0	0.182065	1	2	10	4.5	0	2	0	0.812811	0	0.642857
d__Bacteria.p__Proteobacteria.c__Alphaproteobacteria.o__Sphingomonadales.f__Sphingomonadaceae.g__Sphingomonas.__	4.3209	0.00864904	0.231434	0	2	9	7.5	0	2	0	0.861629	556	0.5
d__Bacteria.p__Myxococcota.c__Polyangia.o__Polyangiales.f__Polyangiaceae.__.__	5.35075	0.0296263	0.18689	0	2	10	4	0	2	0	0.818719	2760	0.5
d__Bacteria.p__Planctomycetota.c__Phycisphaerae.o__Phycisphaerales.f__Phycisphaeraceae.g__SM1A02.s__metagenome	4.3806	0.00852295	0.228279	0	2	9	5	0	2	0	0.859142	1186	0.5
d__Bacteria.p__Firmicutes.c__Bacilli.o__Bacillales.f__Bacillaceae.g__Bacillus.__	4.28358	0	0.233449	1	2	7	6	0	2	0	0.863184	0	0.666667
d__Bacteria.p__Bacteroidota.c__Bacteroidia.o__Chitinophagales.f__Chitinophagaceae.g__Chitinophaga.__	5.63433	0.0135325	0.177483	0	2	10	4	0	2	0	0.806903	598	0.5
d__Bacteria.p__Bacteroidota.c__Bacteroidia.o__Cytophagales.f__uncultured.g__uncultured.s__uncultured_bacterium	4.57463	0.0149254	0.218597	0	2	8	3	0	2	0	0.851057	754	0.5
d__Bacteria.p__Proteobacteria.c__Alphaproteobacteria.o__Acetobacterales.f__Acetobacteraceae.__.__	4.33582	0.0130876	0.230637	0	2	9	6	0	2	0	0.861007	1244	0.5
d__Bacteria.p__Proteobacteria.c__Alphaproteobacteria.o__Rhizobiales.f__Xanthobacteraceae.g__Xanthobacter.__	5.02239	0.00160868	0.199108	0	2	10	4	0	2	0	0.8324	286	0.5
d__Bacteria.p__Bacteroidota.c__Bacteroidia.o__Cytophagales.f__Spirosomaceae.g__Emticicia.s__Emticicia_sp.	5.40299	0.0149254	0.185083	0	2	10	2	0	2	0	0.816542	1488	0.5
d__Bacteria.p__Bacteroidota.c__Bacteroidia.o__Cytophagales.f__Spirosomaceae.g__Spirosoma.__	6.32836	0.0149254	0.158019	0	2	11	1.5	0	2	0	0.777985	1382	0.5
d__Bacteria.p__Proteobacteria.c__Alphaproteobacteria.o__Dongiales.f__Dongiaceae.g__Dongia.s__Azospirillum_sp.	4.61194	0	0.216828	1	2	9	6	0	2	0	0.849502	0	0.666667
d__Bacteria.p__Cyanobacteria.c__Vampirivibrionia.o__Vampirovibrionales.f__Vampirovibrionaceae.__.__	4.96269	0.0149254	0.201504	0	2	9	2.5	0	2	0	0.834888	1120	0.5
d__Bacteria.p__Proteobacteria.c__Alphaproteobacteria.o__Sphingomonadales.f__Sphingomonadaceae.g__Novosphingobium.__	7.01493	0	0.142553	1	2	12	2.5	0	2	0	0.749378	0	0.833333
d__Bacteria.p__Proteobacteria.c__Alphaproteobacteria.o__Sphingomonadales.f__Sphingomonadaceae.g__Sphingobium.__	7.01493	0	0.142553	1	2	12	2.5	0	2	0	0.749378	0	0.833333
d__Bacteria.p__Proteobacteria.c__Alphaproteobacteria.o__Caulobacterales.f__Caulobacteraceae.__.__	4.50746	0	0.221854	1	2	9	6	0	2	0	0.853856	0	0.666667
d__Bacteria.p__Proteobacteria.c__Alphaproteobacteria.o__Sphingomonadales.f__Sphingomonadaceae.g__Novosphingobium.s__Novosphingobium_resinovorum	5.24627	0	0.190612	1	2	9	4	0	2	0	0.823072	0	0.8
d__Bacteria.p__Proteobacteria.c__Gammaproteobacteria.__.__.__.__	5.09701	0	0.196193	1	2	10	3.5	0	2	0	0.829291	0	0.875
d__Bacteria.p__Proteobacteria.c__Gammaproteobacteria.o__Burkholderiales.f__Oxalobacteraceae.g__Massilia.__	3.8806	0.00672362	0.257692	0	2	9	14	0	2	0	0.879975	350	0.5
d__Bacteria.p__Proteobacteria.c__Alphaproteobacteria.o__Rhizobiales.f__Hyphomicrobiaceae.g__Pedomicrobium.s__uncultured_bacterium	1	0	1	1	2	1	2	0	2	0	1	0	1
d__Bacteria.p__Proteobacteria.c__Alphaproteobacteria.o__Dongiales.f__Dongiaceae.g__Dongia.__	1	0	1	1	2	1	2	0	2	0	1	0	1
d__Bacteria.p__Verrucomicrobiota.c__Verrucomicrobiae.o__Opitutales.f__Opitutaceae.g__Lacunisphaera.__	1	0	1	1	2	1	2	0	2	0	1	0	1
d__Bacteria.p__Proteobacteria.c__Gammaproteobacteria.o__Burkholderiales.__.__.__	1	1	1	0	2	1	1	0	2	0	1	2	0
d__Bacteria.p__Proteobacteria.c__Gammaproteobacteria.o__Burkholderiales.f__Comamonadaceae.g__Acidovorax.__	4.83582	0	0.20679	1	2	9	5.5	0	2	0	0.840174	0	0.611111
d__Bacteria.p__Acidobacteriota.c__Acidobacteriae.o__Solibacterales.f__Solibacteraceae.g__Candidatus_Solibacter.__	4	0	0.25	0	1	8	13	0	1	0	0.875	0	0
d__Bacteria.p__Actinobacteriota.c__Actinobacteria.o__Frankiales.f__Acidothermaceae.g__Acidothermus.s__uncultured_Thermomonosporaceae	1.5	0	0.666667	0	1	2	2	0	1	0	0.75	0	0
d__Bacteria.p__Bacteroidota.c__Bacteroidia.o__Chitinophagales.f__Chitinophagaceae.g__Niastella.__	1.5	0	0.666667	0	1	2	2	0	1	0	0.75	0	0
d__Bacteria.p__Bacteroidota.c__Bacteroidia.o__Cytophagales.f__Microscillaceae.g__Ohtaekwangia.s__Bacteroidetes_bacterium	5.70896	0	0.175163	0	1	10	3	0	1	0	0.803794	0	0
d__Bacteria.p__Actinobacteriota.c__Actinobacteria.o__Micrococcales.f__Microbacteriaceae.__.__	5.26866	0	0.189802	0	1	9	3	0	1	0	0.822139	0	0
d__Bacteria.p__Proteobacteria.c__Alphaproteobacteria.o__Rhizobiales.f__Labraceae.g__Labrys.s__uncultured_Hyphomicrobiaceae	4.26866	0	0.234266	0	1	9	13	0	1	0	0.863806	0	0
d__Bacteria.p__Proteobacteria.c__Gammaproteobacteria.o__Steroidobacterales.f__Steroidobacteraceae.__.__	6.35821	0	0.157277	0	1	11	5	0	1	0	0.776741	0	0
d__Bacteria.p__Proteobacteria.c__Gammaproteobacteria.o__Cellvibrionales.f__Cellvibrionaceae.g__Cellvibrio.__	1	0	1	0	1	1	1	0	1	0	1	0	0
d__Bacteria.p__Actinobacteriota.c__Thermoleophilia.o__Solirubrobacterales.f__Solirubrobacteraceae.g__Conexibacter.__	1	0	1	0	1	1	1	0	1	0	1	0	0
d__Bacteria.p__Bacteroidota.c__Bacteroidia.o__Cytophagales.f__Cytophagaceae.g__Cytophaga.__	6.39552	0	0.156359	0	1	11	2	0	1	0	0.775187	0	0
d__Bacteria.p__Bacteroidota.c__Bacteroidia.o__Cytophagales.f__Cytophagaceae.g__Cytophaga.s__uncultured_bacterium	5.07463	0	0.197059	0	1	10	5	0	1	0	0.830224	0	0
d__Bacteria.p__Proteobacteria.c__Gammaproteobacteria.o__Burkholderiales.f__Rhodocyclaceae.g__Dechloromonas.__	7.3209	0	0.136595	0	1	12	2	0	1	0	0.736629	0	0
d__Bacteria.p__Proteobacteria.c__Gammaproteobacteria.o__Burkholderiales.f__Methylophilaceae.__.__	5.56716	0	0.179625	0	1	9	2	0	1	0	0.809701	0	0
d__Bacteria.p__Proteobacteria.c__Alphaproteobacteria.o__Rhizobiales.f__Xanthobacteraceae.g__Tardiphaga.__	5.95522	0	0.16792	0	1	10	2	0	1	0	0.793532	0	0
d__Bacteria.p__Myxococcota.c__Polyangia.o__Polyangiales.f__BIrii41.g__BIrii41.s__uncultured_Sorangiineae	4.5	0	0.222222	0	1	9	14	0	1	0	0.854167	0	0
d__Bacteria.p__Myxococcota.c__Polyangia.o__Polyangiales.f__Sandaracinaceae.g__uncultured.__	5.97761	0	0.167291	0	1	10	3	0	1	0	0.7926	0	0
d__Bacteria.p__Proteobacteria.c__Alphaproteobacteria.__.__.__.__	4.21642	0	0.237168	0	1	9	19	0	1	0	0.865983	0	0
d__Bacteria.p__Proteobacteria.c__Alphaproteobacteria.o__Rhizobiales.f__Xanthobacteraceae.g__Rhodoplanes.__	1	0	1	0	1	1	1	0	1	0	1	0	0
d__Bacteria.p__Proteobacteria.c__Alphaproteobacteria.o__Reyranellales.f__Reyranellaceae.g__Reyranella.__	1	0	1	0	1	1	1	0	1	0	1	0	0
d__Bacteria.p__Proteobacteria.c__Alphaproteobacteria.o__Rhizobiales.__.__.__	1.5	0	0.666667	0	1	2	2	0	1	0	0.75	0	0
d__Bacteria.p__Proteobacteria.c__Gammaproteobacteria.o__Pseudomonadales.f__Pseudomonadaceae.g__Pseudomonas.__	1	0	1	0	1	1	1	0	1	0	1	0	0
d__Bacteria.p__Proteobacteria.c__Alphaproteobacteria.o__Rhizobiales.f__Rhizobiaceae.g__Allorhizobium.Neorhizobium.Pararhizobium.Rhizobium.__	1	0	1	0	1	1	1	0	1	0	1	0	0
d__Bacteria.p__Proteobacteria.c__Gammaproteobacteria.o__Burkholderiales.f__Oxalobacteraceae.__.__	1.5	0	0.666667	0	1	2	2	0	1	0	0.75	0	0
d__Bacteria.p__Proteobacteria.c__Gammaproteobacteria.o__Diplorickettsiales.f__Diplorickettsiaceae.g__Aquicella.__	5.1194	0	0.195335	0	1	10	3	0	1	0	0.828358	0	0
d__Bacteria.p__Proteobacteria.c__Gammaproteobacteria.o__Burkholderiales.f__Oxalobacteraceae.g__Massilia.s__uncultured_Telluria	7.3209	0	0.136595	0	1	12	3	0	1	0	0.736629	0	0
d__Bacteria.p__Verrucomicrobiota.c__Chlamydiae.o__Chlamydiales.f__Parachlamydiaceae.g__Neochlamydia.s__metagenome	7.3209	0	0.136595	0	1	12	3	0	1	0	0.736629	0	0
