# Supplementary material for: Response of Plant-Associated Microbiome to Plant Root Colonization by Exogenous Bacterial Endophyte in Perennial Crops
Source: Front Microbiol. 2022 Apr 5;13:863946. doi: 10.3389/fmicb.2022.863946 (PMC9037143; doi:10.3389/fmicb.2022.863946)
Supplement: Supplementary file 7 [file Table_5.XLSX]

## Sheet: R_2_nc.scores_melted_01.txt def
Table S5. Node statistics for network representing cooperation in R2 group. In blue are the taxa found in co-occurrence network of R4 group. Only highly connected taxa were shown in color.
name	AverageShortestPathLength	BetweennessCentrality	ClosenessCentrality	ClusteringCoefficient	Degree	Eccentricity	NeighborhoodConnectivity	NumberOfDirectedEdges	NumberOfUndirectedEdges	PartnerOfMultiEdgedNodePairs	Radiality	Stress	TopologicalCoefficient
d__Bacteria.p__Firmicutes.c__Bacilli.o__Bacillales.__.__.__	5.41071	0.0443394	0.184818	0.549451	14	13	9.64286	0	14	0	0.684949	3110	0.385714
d__Bacteria.p__Firmicutes.c__Bacilli.o__Thermoactinomycetales.f__Thermoactinomycetaceae.g__Novibacillus.s__Novibacillus_thermophilus	5.11607	0.163466	0.195462	0.435897	13	13	9	0	13	0	0.705995	8082	0.3
d__Bacteria.p__Firmicutes.c__Bacilli.o__Bacillales.f__Bacillaceae.g__Bacillus.s__Bacillus_thermolactis	5.4375	0.0112419	0.183908	0.621212	12	13	10.0833	0	12	0	0.683036	1304	0.420139
d__Bacteria.p__Firmicutes.c__Clostridia.o__Peptostreptococcales.Tissierellales.f__Proteiniboraceae.g__Proteiniborus.s__uncultured_bacterium	5.42857	0.0637068	0.184211	0.575758	12	13	9.91667	0	12	0	0.683673	2638	0.396667
d__Bacteria.p__Firmicutes.c__Bacilli.o__Aneurinibacillales.f__Aneurinibacillaceae.g__Aneurinibacillus.s__uncultured_bacterium	5.4375	0.00838445	0.183908	0.654545	11	13	10.4545	0	11	0	0.683036	992	0.418182
d__Bacteria.p__Firmicutes.c__Bacilli.o__Thermoactinomycetales.f__Thermoactinomycetaceae.g__Planifilum.__	4.95536	0.281226	0.201802	0.418182	11	12	8.81818	0	11	0	0.717474	12698	0.345455
d__Bacteria.p__Firmicutes.c__Bacilli.o__Bacillales.f__Bacillaceae.g__Bacillus.__	5.91964	0.0122471	0.168929	0.672727	11	14	10.0909	0	11	0	0.648597	990	0.480519
d__Bacteria.p__Actinobacteriota.c__Acidimicrobiia.o__IMCC26256.f__IMCC26256.g__IMCC26256.s__uncultured_Ferrimicrobium	5.28571	0.0529599	0.189189	0.422222	10	13	8.5	0	10	0	0.693878	2624	0.323077
d__Bacteria.p__Firmicutes.c__Bacilli.o__Thermoactinomycetales.f__Thermoactinomycetaceae.g__Thermoflavimicrobium.__	6.25893	0.00269528	0.159772	0.644444	10	14	9.3	0	10	0	0.624362	124	0.489474
d__Bacteria.p__Firmicutes.c__Bacilli.o__Bacillales.f__Bacillaceae.__.__	5.75893	0.0184142	0.173643	0.688889	10	13	10.3	0	10	0	0.660077	1152	0.515
d__Bacteria.p__Firmicutes.c__Bacilli.o__Bacillales.f__Planococcaceae.g__Sporosarcina.__	5.94643	0.00235169	0.168168	0.75	9	14	10.7778	0	9	0	0.646684	334	0.538889
d__Bacteria.p__Gemmatimonadota.c__Gemmatimonadetes.o__Gemmatimonadales.f__Gemmatimonadaceae.g__uncultured.__	5.14286	0.205079	0.194444	0.142857	8	13	4.75	0	8	0	0.704082	14076	0.204545
d__Bacteria.p__Bacteroidota.c__Bacteroidia.o__Sphingobacteriales.f__Sphingobacteriaceae.g__Mucilaginibacter.__	6.23214	0.179642	0.160458	0.178571	8	13	4.25	0	8	0	0.626276	10500	0.25
d__Bacteria.p__Proteobacteria.c__Alphaproteobacteria.o__Rhizobiales.f__Xanthobacteraceae.g__uncultured.__	5.38393	0.107805	0.185738	0.333333	7	14	7	0	7	0	0.686862	5780	0.253968
d__Bacteria.p__Firmicutes.c__Limnochordia.o__Limnochordia.f__Limnochordia.g__Hydrogenispora.__	5.30357	0.035685	0.188552	0.47619	7	13	8.28571	0	7	0	0.692602	2278	0.37013
d__Bacteria.p__Actinobacteriota.c__Actinobacteria.o__Frankiales.f__Frankiaceae.g__Jatrophihabitans.__	6.23214	0.10768	0.160458	0.285714	7	13	4.71429	0	7	0	0.626276	6592	0.261905
d__Bacteria.p__Actinobacteriota.c__Actinobacteria.o__Propionibacteriales.f__Nocardioidaceae.g__Nocardioides.__	6.95536	0.0683336	0.143774	0.428571	7	14	6	0	7	0	0.574617	6092	0.375
d__Bacteria.p__Firmicutes.c__Bacilli.o__Bacillales.f__Bacillaceae.g__Oceanobacillus.s__Compostibacillus_humi	6.3125	0.017884	0.158416	0.666667	7	14	8.42857	0	7	0	0.620536	888	0.552381
d__Bacteria.p__Dependentiae.c__Babeliae.o__Babeliales.f__UBA12409.g__UBA12409.s__uncultured_bacterium	5.1875	0.110921	0.192771	0.238095	7	12	4.14286	0	7	0	0.700893	7494	0.266667
d__Bacteria.p__Firmicutes.c__Bacilli.o__Bacillales.f__Planococcaceae.g__Lysinibacillus.__	6.29464	0.00124946	0.158865	0.714286	7	14	9.28571	0	7	0	0.621811	48	0.515873
X.1	6.0625	0.00428794	0.164948	0.666667	6	14	10.3333	0	6	0	0.638393	204	0.492063
d__Bacteria.p__Myxococcota.c__Polyangia.o__Polyangiales.f__Polyangiaceae.__.__	7.80357	0.00134369	0.128146	0.533333	6	15	5	0	6	0	0.514031	42	0.454545
d__Bacteria.p__Proteobacteria.c__Alphaproteobacteria.o__Rhizobiales.f__Beijerinckiaceae.g__Methylobacterium.Methylorubrum.__	7.78571	0.00299266	0.12844	0.4	6	15	5	0	6	0	0.515306	92	0.384615
d__Bacteria.p__Proteobacteria.c__Alphaproteobacteria.o__Sphingomonadales.f__Sphingomonadaceae.__.__	7.74107	0.0717453	0.129181	0.466667	6	15	5.33333	0	6	0	0.518495	5870	0.369048
d__Bacteria.p__Firmicutes.c__Bacilli.o__Paenibacillales.f__Paenibacillaceae.g__Ammoniphilus.s__uncultured_bacterium	6.32143	2.68e-05	0.158192	0.933333	6	14	9.83333	0	6	0	0.619898	2	0.614583
d__Bacteria.p__Acidobacteriota.c__Vicinamibacteria.o__Vicinamibacterales.f__uncultured.g__uncultured.s__uncultured_Acidobacteriales	5.4375	0.123228	0.183908	0.4	5	14	7.6	0	5	0	0.683036	8398	0.308333
d__Bacteria.p__Proteobacteria.c__Gammaproteobacteria.o__Xanthomonadales.f__Rhodanobacteraceae.g__Rhodanobacter.__	5.72321	0.341456	0.174727	0.3	5	12	4.8	0	5	0	0.662628	19890	0.32
d__Bacteria.p__Dependentiae.c__Babeliae.o__Babeliales.f__Vermiphilaceae.g__Vermiphilaceae.s__uncultured_bacterium	6.99107	0.0456127	0.14304	0.6	5	14	6	0	5	0	0.572066	3038	0.428571
d__Bacteria.p__Proteobacteria.c__Gammaproteobacteria.o__Burkholderiales.f__Nitrosomonadaceae.g__MND1.__	5.16071	0.178669	0.193772	0.4	5	11	4.4	0	5	0	0.702806	10620	0.366667
d__Bacteria.p__Bacteroidota.c__Bacteroidia.o__Chitinophagales.f__Chitinophagaceae.g__UTBCD1.__	5.14286	0.158697	0.194444	0.2	5	12	4.2	0	5	0	0.704082	7832	0.316667
d__Bacteria.p__Gemmatimonadota.c__Gemmatimonadetes.o__Gemmatimonadales.f__Gemmatimonadaceae.__.__	5.41964	0.0410674	0.184514	0.2	5	13	4.2	0	5	0	0.684311	1432	0.271429
d__Bacteria.p__Bacteroidota.c__Bacteroidia.o__Cytophagales.f__Microscillaceae.g__Ohtaekwangia.__	6.33929	0.0355534	0.157746	0.3	5	14	6.2	0	5	0	0.618622	910	0.414286
d__Bacteria.p__Proteobacteria.c__Gammaproteobacteria.o__Burkholderiales.f__Rhodocyclaceae.__.__	8.58929	0.0753754	0.116424	0.3	5	16	3.6	0	5	0	0.457908	6146	0.32
d__Bacteria.p__Proteobacteria.c__Gammaproteobacteria.o__Burkholderiales.f__Burkholderiaceae.g__Ralstonia.__	7.89286	0.0726459	0.126697	0	4	15	2.25	0	4	0	0.507653	2362	0.25
d__Bacteria.p__Myxococcota.c__Polyangia.o__Polyangiales.f__BIrii41.g__BIrii41.s__uncultured_Sorangiineae	7.10714	0.056151	0.140704	0.333333	4	16	2.75	0	4	0	0.563776	3466	0.392857
d__Bacteria.p__Proteobacteria.c__Gammaproteobacteria.o__Xanthomonadales.f__Rhodanobacteraceae.__.__	7.92857	0.0300895	0.126126	0.166667	4	17	2.25	0	4	0	0.505102	1564	0.35
d__Bacteria.p__Acidobacteriota.c__Vicinamibacteria.o__Vicinamibacterales.f__Vicinamibacteraceae.g__Vicinamibacteraceae.__	5.75893	0.119208	0.173643	0.166667	4	14	6	0	4	0	0.660077	3372	0.323529
d__Bacteria.p__Bacteroidota.c__Bacteroidia.o__Chitinophagales.f__Chitinophagaceae.g__Edaphobaculum.__	7.03571	0.00657443	0.142132	0.5	4	14	6	0	4	0	0.568878	502	0.428571
d__Bacteria.p__Proteobacteria.c__Alphaproteobacteria.o__Caulobacterales.f__Caulobacteraceae.__.__	7.11607	0.0643183	0.140527	0.166667	4	14	4.25	0	4	0	0.563138	3328	0.340909
d__Bacteria.p__Proteobacteria.c__Gammaproteobacteria.o__Burkholderiales.f__Nitrosomonadaceae.g__Ellin6067.__	5.1875	0.0261083	0.192771	0.666667	4	12	6.25	0	4	0	0.700893	2644	0.416667
d__Bacteria.p__Halanaerobiaeota.c__Halanaerobiia.o__Halanaerobiales.f__Halanaerobiaceae.g__Halocella.s__uncultured_bacterium	5.59821	0.00116814	0.178628	0.833333	4	13	11.25	0	4	0	0.671556	170	0.625
d__Bacteria.p__Proteobacteria.c__Gammaproteobacteria.o__CCD24.f__CCD24.g__CCD24.__	5.125	0.264935	0.195122	0.166667	4	10	3	0	4	0	0.705357	11352	0.3125
d__Bacteria.p__Proteobacteria.c__Alphaproteobacteria.o__Dongiales.f__Dongiaceae.g__Dongia.s__Dongia_sp.	5.27679	0.356944	0.189509	0.333333	4	11	3.75	0	4	0	0.694515	20300	0.340909
d__Bacteria.p__Myxococcota.c__Polyangia.o__Polyangiales.f__BIrii41.g__BIrii41.__	5.16071	0.278713	0.193772	0.166667	4	11	3.25	0	4	0	0.702806	14526	0.305556
d__Bacteria.p__Proteobacteria.c__Alphaproteobacteria.o__Reyranellales.f__Reyranellaceae.g__Reyranella.__	7.95536	0.0463669	0.125701	0.5	4	15	3.75	0	4	0	0.503189	2550	0.4375
d__Bacteria.p__Acidobacteriota.c__Acidobacteriae.o__Acidobacteriales.f__Acidobacteriaceae_.Subgroup_1..g__Occallatibacter.__	8.35714	0.0292203	0.119658	0.333333	3	16	3	0	3	0	0.47449	922	0.444444
d__Bacteria.p__Myxococcota.c__Polyangia.o__Polyangiales.f__Sandaracinaceae.g__uncultured.__	7.83036	0.0476351	0.127708	0.333333	3	15	2.66667	0	3	0	0.512117	1874	0.466667
d__Bacteria.p__Proteobacteria.c__Alphaproteobacteria.o__Sphingomonadales.f__Sphingomonadaceae.g__Sphingopyxis.s__Sphingopyxis_taejonensis	6.66071	0.0867117	0.150134	0	3	15	2.33333	0	3	0	0.595663	2428	0.333333
d__Bacteria.p__Acidobacteriota.c__Vicinamibacteria.o__Vicinamibacterales.f__uncultured.g__uncultured.__	6.07143	0.0300671	0.164706	0	3	14	3.66667	0	3	0	0.637755	1744	0.333333
d__Bacteria.p__Proteobacteria.c__Gammaproteobacteria.o__Steroidobacterales.f__Steroidobacteraceae.g__Steroidobacter.s__bacterium_MI.37	6.30357	0.0854303	0.15864	0.333333	3	15	3.66667	0	3	0	0.621173	5526	0.416667
d__Bacteria.p__Actinobacteriota.c__Acidimicrobiia.o__IMCC26256.f__IMCC26256.g__IMCC26256.__	6.17857	0.00889557	0.16185	0.333333	3	14	6	0	3	0	0.630102	450	0.472222
d__Bacteria.p__Actinobacteriota.c__Acidimicrobiia.o__uncultured.f__uncultured.g__uncultured.__	10.4821	0.0353925	0.0954003	0.333333	3	18	2	0	3	0	0.322704	2968	0.555556
d__Bacteria.p__Actinobacteriota.c__Actinobacteria.o__Micrococcales.f__Microbacteriaceae.g__Microbacterium.__	6.39286	0.0728416	0.156425	0.333333	3	13	5.33333	0	3	0	0.614796	3544	0.454545
d__Bacteria.p__Bacteroidota.c__Bacteroidia.o__Chitinophagales.f__Chitinophagaceae.g__Chitinophaga.s__Chitinophaga_rupis	7.00893	0.0624356	0.142675	0.333333	3	14	6	0	3	0	0.570791	2640	0.472222
d__Bacteria.p__Proteobacteria.c__Alphaproteobacteria.o__Rhizobiales.f__Beijerinckiaceae.g__Methylobacterium.Methylorubrum.s__Methylobacterium_adhaesivum	7.14286	0.0353925	0.14	0.333333	3	14	5.66667	0	3	0	0.561224	1640	0.484848
d__Bacteria.p__Actinobacteriota.c__Thermoleophilia.o__Gaiellales.f__Gaiellaceae.g__Gaiella.s__uncultured_Conexibacter	5.25893	0.044196	0.190153	0.666667	3	11	5	0	3	0	0.695791	3358	0.5
d__Bacteria.p__Proteobacteria.c__Gammaproteobacteria.o__Burkholderiales.f__Methylophilaceae.__.__	5.32143	0.224001	0.187919	0.333333	3	10	4	0	3	0	0.691327	13210	0.458333
d__Bacteria.p__Bacteroidota.c__Bacteroidia.o__Chitinophagales.f__Chitinophagaceae.g__Flavisolibacter.__	6.76786	0.0966804	0.147757	0	3	14	2.33333	0	3	0	0.58801	3498	0.333333
d__Bacteria.p__Proteobacteria.c__Gammaproteobacteria.o__Steroidobacterales.f__Steroidobacteraceae.__.__	5.96429	0.0178571	0.167665	0.333333	3	13	4.33333	0	3	0	0.645408	652	0.444444
d__Bacteria.p__Proteobacteria.c__Alphaproteobacteria.o__Rhizobiales.f__Amb.16S.1323.g__Amb.16S.1323.s__uncultured_bacterium	7.70536	0.0526062	0.12978	0.333333	3	15	2.66667	0	3	0	0.521046	1806	0.466667
d__Bacteria.p__Proteobacteria.c__Alphaproteobacteria.o__Rhizobiales.f__Rhizobiaceae.__.__	8.66964	0.0178571	0.115345	0.333333	3	16	2	0	3	0	0.452168	606	0.555556
d__Bacteria.p__Bacteroidota.c__Bacteroidia.o__Cytophagales.f__Spirosomaceae.g__Spirosoma.__	7.0625	0.00712677	0.141593	0.333333	3	14	6.66667	0	3	0	0.566964	748	0.487179
d__Bacteria.p__Proteobacteria.c__Gammaproteobacteria.o__Coxiellales.f__Coxiellaceae.g__Coxiella.__	7.86607	0	0.127128	1	3	15	5.66667	0	3	0	0.509566	0	0.708333
d__Bacteria.p__Myxococcota.c__Polyangia.o__Haliangiales.f__Haliangiaceae.g__Haliangium.s__uncultured_Myxococcales	5.19643	0.27078	0.19244	0	3	10	2.66667	0	3	0	0.700255	11558	0.333333
d__Bacteria.p__Proteobacteria.c__Gammaproteobacteria.o__Burkholderiales.f__Burkholderiaceae.__.__	7.46429	0.0788128	0.133971	0	3	14	2.33333	0	3	0	0.538265	2634	0.333333
d__Bacteria.p__Proteobacteria.c__Alphaproteobacteria.o__Caulobacterales.f__Caulobacteraceae.g__uncultured.__	8.83036	0	0.113246	1	3	16	4	0	3	0	0.440689	0	0.666667
d__Bacteria.p__Proteobacteria.c__Alphaproteobacteria.o__Rhizobiales.f__Devosiaceae.g__Devosia.__	8.83036	0	0.113246	1	3	16	4	0	3	0	0.440689	0	0.666667
d__Bacteria.p__Bacteroidota.c__Bacteroidia.o__Cytophagales.f__Spirosomaceae.g__Dyadobacter.__	8.74107	0	0.114402	1	2	16	3	0	2	0	0.447066	0	0.75
d__Bacteria.p__Proteobacteria.c__Gammaproteobacteria.o__Burkholderiales.f__Oxalobacteraceae.g__Massilia.__	6.11607	0.0178571	0.163504	0	2	14	4.5	0	2	0	0.634566	938	0.5
d__Bacteria.p__Acidobacteriota.c__Holophagae.o__Subgroup_7.f__Subgroup_7.g__Subgroup_7.__	8.00893	0	0.124861	1	2	17	4	0	2	0	0.499362	0	0.666667
d__Bacteria.p__Actinobacteriota.c__Thermoleophilia.o__Gaiellales.f__uncultured.g__uncultured.__	6.59821	0.00389184	0.151556	0	2	15	3	0	2	0	0.600128	220	0.5
d__Bacteria.p__Actinobacteriota.c__Actinobacteria.o__Propionibacteriales.f__Nocardioidaceae.g__Aeromicrobium.__	11.4643	0	0.0872274	1	2	19	2.5	0	2	0	0.252551	0	0.833333
d__Bacteria.p__Myxococcota.c__Polyangia.o__Haliangiales.f__Haliangiaceae.g__Haliangium.s__uncultured_bacterium	9.52679	0.0526062	0.104967	0	2	17	4	0	2	0	0.390944	4446	0.5
d__Bacteria.p__Verrucomicrobiota.c__Chlamydiae.o__Chlamydiales.f__Parachlamydiaceae.g__Neochlamydia.__	11.4643	0	0.0872274	1	2	19	2.5	0	2	0	0.252551	0	0.833333
d__Bacteria.p__Bacteroidota.c__Bacteroidia.o__Cytophagales.f__Cytophagaceae.g__Cytophaga.__	1	0	1	1	2	1	2	0	2	0	1	0	1
d__Bacteria.p__Actinobacteriota.c__Actinobacteria.o__Micromonosporales.f__Micromonosporaceae.g__Actinoplanes.__	1	0	1	1	2	1	2	0	2	0	1	0	1
d__Bacteria.p__Bacteroidota.c__Bacteroidia.o__Cytophagales.f__Microscillaceae.__.__	1	0	1	1	2	1	2	0	2	0	1	0	1
d__Bacteria.p__Proteobacteria.c__Alphaproteobacteria.o__Rhizobiales.f__Xanthobacteraceae.g__Rhodoplanes.__	1	1	1	0	2	1	1	0	2	0	1	2	0
d__Bacteria.p__Actinobacteriota.c__Thermoleophilia.o__Solirubrobacterales.f__Solirubrobacteraceae.g__Conexibacter.__	5.96429	0.106333	0.167665	0	2	13	4	0	2	0	0.645408	3996	0.5
d__Bacteria.p__Proteobacteria.c__Alphaproteobacteria.o__Caulobacterales.f__Caulobacteraceae.g__Caulobacter.s__Caulobacter_rhizosphaerae	7.63393	0.0171469	0.130994	0	2	15	2.5	0	2	0	0.526148	586	0.5
d__Bacteria.p__Bacteroidota.c__Bacteroidia.o__Chitinophagales.f__Chitinophagaceae.g__Parasediminibacterium.s__metagenome	1	1	1	0	2	1	1	0	2	0	1	2	0
d__Bacteria.p__Proteobacteria.c__Alphaproteobacteria.o__Caulobacterales.f__Caulobacteraceae.g__Caulobacter.__	5.4375	0.0220463	0.183908	0	2	13	6	0	2	0	0.683036	1608	0.555556
d__Bacteria.p__Bacteroidota.c__Bacteroidia.o__Chitinophagales.f__Chitinophagaceae.g__uncultured.__	5.53571	0.0207043	0.180645	0	2	13	8	0	2	0	0.67602	812	0.5
d__Bacteria.p__Bacteroidota.c__Bacteroidia.o__Cytophagales.f__Microscillaceae.g__Chryseolinea.s__metagenome	8.11607	0.0178571	0.123212	0	2	15	2	0	2	0	0.491709	822	0.5
d__Bacteria.p__Proteobacteria.c__Gammaproteobacteria.o__Burkholderiales.f__Methylophilaceae.g__Methylophilus.__	1.33333	0.666667	0.75	0	2	2	1.5	0	2	0	0.833333	4	0.5
d__Bacteria.p__Bdellovibrionota.c__Oligoflexia.o__0319.6G20.f__0319.6G20.g__0319.6G20.s__uncultured_gamma	8.86607	0.0178571	0.11279	0	2	16	2.5	0	2	0	0.438138	522	0.5
d__Bacteria.p__Proteobacteria.c__Gammaproteobacteria.o__Burkholderiales.f__Burkholderiaceae.g__Burkholderia.Caballeronia.Paraburkholderia.__	5.125	0.25421	0.195122	0	2	11	7	0	2	0	0.705357	11266	0.5
d__Bacteria.p__Proteobacteria.c__Alphaproteobacteria.o__Rhizobiales.f__Xanthobacteraceae.g__Afipia.__	6.16964	0.0178571	0.162084	0	2	11	2	0	2	0	0.63074	418	0.5
d__Bacteria.p__Myxococcota.c__Polyangia.o__Nannocystales.f__Nannocystaceae.g__Nannocystis.__	7.19643	0	0.138958	1	2	16	3.5	0	2	0	0.557398	0	0.7
d__Bacteria.p__Proteobacteria.c__Gammaproteobacteria.o__Burkholderiales.f__Nitrosomonadaceae.g__IS.44.__	5.98214	0.100048	0.167164	0	2	12	3	0	2	0	0.644133	3354	0.5
d__Bacteria.p__Proteobacteria.c__Alphaproteobacteria.o__Rhizobiales.f__Rhizobiales_Incertae_Sedis.g__uncultured.s__uncultured_Alphaproteobacteria	1.33333	0.666667	0.75	0	2	2	1.5	0	2	0	0.833333	4	0.5
d__Bacteria.p__Proteobacteria.c__Alphaproteobacteria.__.__.__.__	6.80357	0.0852478	0.146982	0	2	13	2.5	0	2	0	0.585459	2884	0.5
d__Bacteria.p__Proteobacteria.c__Gammaproteobacteria.o__Xanthomonadales.f__Rhodanobacteraceae.g__Rhodanobacter.s__uncultured_Xanthomonadaceae	7.98214	0.00910893	0.12528	0	2	16	3	0	2	0	0.501276	464	0.5
d__Bacteria.p__Proteobacteria.c__Gammaproteobacteria.o__Burkholderiales.f__Comamonadaceae.g__Piscinibacter.__	6.00893	0	0.166419	1	2	12	4.5	0	2	0	0.642219	0	0.642857
d__Bacteria.p__Proteobacteria.c__Gammaproteobacteria.o__Pseudomonadales.f__Pseudomonadaceae.g__Pseudomonas.__	8.67857	0	0.115226	1	2	16	3	0	2	0	0.451531	0	0.75
d__Bacteria.p__Proteobacteria.c__Alphaproteobacteria.o__Rhizobiales.f__Xanthobacteraceae.g__Tardiphaga.__	7.59821	0.0526062	0.13161	0	2	16	2.5	0	2	0	0.528699	1464	0.5
d__Bacteria.p__Proteobacteria.c__Gammaproteobacteria.o__Burkholderiales.__.__.__	8.55357	0.0353925	0.11691	0	2	17	2	0	2	0	0.460459	980	0.5
d__Bacteria.p__Proteobacteria.c__Gammaproteobacteria.o__Burkholderiales.f__Methylophilaceae.g__Methylotenera.__	9.52679	0.0178571	0.104967	0	2	18	1.5	0	2	0	0.390944	492	0.5
d__Bacteria.p__Acidobacteriota.c__Acidobacteriae.o__Acidobacteriales.f__uncultured.g__uncultured.__	7.10714	0	0.140704	0	1	15	2	0	1	0	0.563776	0	0
d__Bacteria.p__Planctomycetota.c__Phycisphaerae.o__Tepidisphaerales.f__WD2101_soil_group.g__WD2101_soil_group.__	1	0	1	0	1	1	1	0	1	0	1	0	0
d__Bacteria.p__Acidobacteriota.c__Acidobacteriae.o__Bryobacterales.f__Bryobacteraceae.g__Bryobacter.__	1	0	1	0	1	1	1	0	1	0	1	0	0
d__Bacteria.p__Bacteroidota.c__Bacteroidia.o__Cytophagales.f__Microscillaceae.g__Chryseolinea.s__Bacteroidetes_bacterium	1	0	1	0	1	1	1	0	1	0	1	0	0
d__Bacteria.p__Acidobacteriota.c__Thermoanaerobaculia.o__Thermoanaerobaculales.f__Thermoanaerobaculaceae.g__Subgroup_10.__	1	0	1	0	1	1	1	0	1	0	1	0	0
d__Bacteria.p__Proteobacteria.c__Gammaproteobacteria.o__R7C24.f__R7C24.g__R7C24.s__uncultured_bacterium	6.75	0	0.148148	0	1	15	4	0	1	0	0.589286	0	0
d__Bacteria.p__Proteobacteria.c__Alphaproteobacteria.o__Caulobacterales.f__Hyphomonadaceae.g__SWB02.__	7.0625	0	0.141593	0	1	15	3	0	1	0	0.566964	0	0
d__Bacteria.p__Actinobacteriota.c__Thermoleophilia.o__Gaiellales.f__uncultured.g__uncultured.s__metagenome	6.27679	0	0.159317	0	1	14	10	0	1	0	0.623087	0	0
d__Bacteria.p__Proteobacteria.c__Alphaproteobacteria.o__Micropepsales.f__Micropepsaceae.g__uncultured.__	1	0	1	0	1	1	1	0	1	0	1	0	0
d__Bacteria.p__Actinobacteriota.c__Actinobacteria.o__Frankiales.__.__.__	1	0	1	0	1	1	1	0	1	0	1	0	0
d__Bacteria.p__Actinobacteriota.c__Actinobacteria.o__Pseudonocardiales.f__Pseudonocardiaceae.g__Lechevalieria.__	7.30357	0	0.136919	0	1	15	7	0	1	0	0.549745	0	0
d__Bacteria.p__Actinobacteriota.c__Actinobacteria.o__Streptomycetales.f__Streptomycetaceae.g__Streptomyces.__	1.5	0	0.666667	0	1	2	2	0	1	0	0.75	0	0
d__Bacteria.p__Actinobacteriota.c__Thermoleophilia.o__Gaiellales.__.__.__	6.17857	0	0.16185	0	1	13	7	0	1	0	0.630102	0	0
d__Bacteria.p__Proteobacteria.c__Alphaproteobacteria.o__Dongiales.f__Dongiaceae.g__Dongia.__	1	0	1	0	1	1	1	0	1	0	1	0	0
d__Bacteria.p__Actinobacteriota.c__Thermoleophilia.o__Gaiellales.f__Gaiellaceae.g__Gaiella.__	1	0	1	0	1	1	1	0	1	0	1	0	0
d__Bacteria.p__Bacteroidota.c__Bacteroidia.o__Chitinophagales.f__Chitinophagaceae.__.__	6.95536	0	0.143774	0	1	14	3	0	1	0	0.574617	0	0
d__Bacteria.p__Bdellovibrionota.c__Oligoflexia.o__0319.6G20.f__0319.6G20.g__0319.6G20.s__uncultured_bacterium	1	0	1	0	1	1	1	0	1	0	1	0	0
d__Bacteria.p__Bacteroidota.c__Bacteroidia.o__Chitinophagales.f__Chitinophagaceae.g__Chitinophaga.__	1	0	1	0	1	1	1	0	1	0	1	0	0
d__Bacteria.p__Gemmatimonadota.c__Gemmatimonadetes.o__Gemmatimonadales.f__Gemmatimonadaceae.g__uncultured.s__metagenome	1	0	1	0	1	1	1	0	1	0	1	0	0
d__Bacteria.p__Bacteroidota.c__Bacteroidia.o__Chitinophagales.f__Chitinophagaceae.g__Ferruginibacter.__	1	0	1	0	1	1	1	0	1	0	1	0	0
d__Bacteria.p__Proteobacteria.c__Alphaproteobacteria.o__Rhizobiales.f__Xanthobacteraceae.g__Bradyrhizobium.__	1.5	0	0.666667	0	1	2	2	0	1	0	0.75	0	0
d__Bacteria.p__Proteobacteria.c__Gammaproteobacteria.o__Burkholderiales.f__Comamonadaceae.g__Rhizobacter.__	1.5	0	0.666667	0	1	2	2	0	1	0	0.75	0	0
d__Bacteria.p__Bacteroidota.c__Bacteroidia.o__Chitinophagales.f__Chitinophagaceae.g__Taibaiella.__	9.66071	0	0.103512	0	1	17	3	0	1	0	0.381378	0	0
d__Bacteria.p__Bacteroidota.c__Bacteroidia.o__Cytophagales.f__Cytophagaceae.g__Cytophaga.s__uncultured_bacterium	7.33036	0	0.136419	0	1	15	5	0	1	0	0.547832	0	0
d__Bacteria.p__Proteobacteria.c__Gammaproteobacteria.o__Burkholderiales.f__Oxalobacteraceae.__.__	9.10714	0	0.109804	0	1	16	2	0	1	0	0.420918	0	0
d__Bacteria.p__Verrucomicrobiota.c__Verrucomicrobiae.o__Verrucomicrobiales.f__Rubritaleaceae.g__Luteolibacter.__	7.33036	0	0.136419	0	1	15	5	0	1	0	0.547832	0	0
d__Bacteria.p__Proteobacteria.c__Gammaproteobacteria.o__Burkholderiales.f__Comamonadaceae.__.__	1	0	1	0	1	1	1	0	1	0	1	0	0
d__Bacteria.p__Bacteroidota.c__Bacteroidia.o__Cytophagales.f__Microscillaceae.g__uncultured.__	1	0	1	0	1	1	1	0	1	0	1	0	0
d__Bacteria.p__Proteobacteria.c__Gammaproteobacteria.o__Burkholderiales.f__Comamonadaceae.g__Ramlibacter.__	1	0	1	0	1	1	1	0	1	0	1	0	0
d__Bacteria.p__Bacteroidota.c__Bacteroidia.o__Cytophagales.f__Spirosomaceae.g__Emticicia.s__Emticicia_sp.	1	0	1	0	1	1	1	0	1	0	1	0	0
d__Bacteria.p__Bacteroidota.c__Bacteroidia.o__Flavobacteriales.f__Flavobacteriaceae.g__Flavobacterium.__	2	0	0.5	0	1	3	2	0	1	0	0.5	0	0
d__Bacteria.p__Bacteroidota.c__Bacteroidia.o__Sphingobacteriales.f__Sphingobacteriaceae.g__Mucilaginibacter.s__Mucilaginibacter_polysacchareus	7.22321	0	0.138443	0	1	14	8	0	1	0	0.555485	0	0
d__Bacteria.p__Verrucomicrobiota.c__Verrucomicrobiae.o__Opitutales.f__Opitutaceae.g__Opitutus.s__Verrucomicrobia_bacterium	9.85714	0	0.101449	0	1	17	2	0	1	0	0.367347	0	0
d__Bacteria.p__Firmicutes.c__Bacilli.o__Thermoactinomycetales.f__Thermoactinomycetaceae.g__uncultured.s__uncultured_compost	6.29464	0	0.158865	0	1	14	7	0	1	0	0.621811	0	0
d__Bacteria.p__Gemmatimonadota.c__Gemmatimonadetes.o__Gemmatimonadales.f__Gemmatimonadaceae.g__Gemmatimonas.s__bacterium_Ellin5290	6.41071	0	0.155989	0	1	14	5	0	1	0	0.61352	0	0
d__Bacteria.p__Myxococcota.c__Polyangia.o__Haliangiales.f__Haliangiaceae.g__Haliangium.__	8.91964	0	0.112112	0	1	18	4	0	1	0	0.434311	0	0
d__Bacteria.p__Myxococcota.c__Polyangia.o__Polyangiales.f__BIrii41.g__BIrii41.s__uncultured_delta	2	0	0.5	0	1	3	2	0	1	0	0.5	0	0
d__Bacteria.p__Patescibacteria.c__Saccharimonadia.o__Saccharimonadales.f__LWQ8.g__LWQ8.s__uncultured_bacterium	1.5	0	0.666667	0	1	2	2	0	1	0	0.75	0	0
d__Bacteria.p__Proteobacteria.c__Alphaproteobacteria.o__Sphingomonadales.f__Sphingomonadaceae.g__Sphingomonas.__	1	0	1	0	1	1	1	0	1	0	1	0	0
d__Bacteria.p__Proteobacteria.c__Alphaproteobacteria.o__Dongiales.f__Dongiaceae.g__Dongia.s__Azospirillum_sp.	1	0	1	0	1	1	1	0	1	0	1	0	0
d__Bacteria.p__Proteobacteria.c__Alphaproteobacteria.o__Rhizobiales.f__Rhizobiaceae.g__Allorhizobium.Neorhizobium.Pararhizobium.Rhizobium.__	8.88393	0	0.112563	0	1	16	4	0	1	0	0.436862	0	0
d__Bacteria.p__Proteobacteria.c__Alphaproteobacteria.o__Rhizobiales.f__Rhizobiales_Incertae_Sedis.g__uncultured.s__uncultured_bacterium	1	0	1	0	1	1	1	0	1	0	1	0	0
d__Bacteria.p__Proteobacteria.c__Alphaproteobacteria.o__Rhizobiales.f__Rhizobiaceae.g__Ensifer.__	1	0	1	0	1	1	1	0	1	0	1	0	0
d__Bacteria.p__Proteobacteria.c__Alphaproteobacteria.o__Rhizobiales.f__Xanthobacteraceae.__.__	6.11607	0	0.163504	0	1	11	4	0	1	0	0.634566	0	0
d__Bacteria.p__Proteobacteria.c__Gammaproteobacteria.o__Pseudomonadales.f__Moraxellaceae.g__uncultured.s__metagenome	7.16071	0	0.139651	0	1	12	2	0	1	0	0.559949	0	0
d__Bacteria.p__Proteobacteria.c__Alphaproteobacteria.o__Sphingomonadales.f__Sphingomonadaceae.g__Novosphingobium.__	8.45536	0	0.118268	0	1	15	3	0	1	0	0.467474	0	0
d__Bacteria.p__Proteobacteria.c__Gammaproteobacteria.o__Burkholderiales.f__Comamonadaceae.g__Variovorax.__	7.65179	0	0.130688	0	1	16	3	0	1	0	0.524872	0	0
d__Bacteria.p__Proteobacteria.c__Gammaproteobacteria.o__Burkholderiales.f__Comamonadaceae.g__Pelomonas.__	10.5179	0	0.0950764	0	1	19	2	0	1	0	0.320153	0	0
d__Bacteria.p__Proteobacteria.c__Gammaproteobacteria.o__Diplorickettsiales.f__Diplorickettsiaceae.g__uncultured.__	1	0	1	0	1	1	1	0	1	0	1	0	0
d__Bacteria.p__Proteobacteria.c__Gammaproteobacteria.o__Diplorickettsiales.f__Diplorickettsiaceae.g__Aquicella.__	1	0	1	0	1	1	1	0	1	0	1	0	0
