# Supplementary material for: Response of Plant-Associated Microbiome to Plant Root Colonization by Exogenous Bacterial Endophyte in Perennial Crops
Source: Front Microbiol. 2022 Apr 5;13:863946. doi: 10.3389/fmicb.2022.863946 (PMC9037143; doi:10.3389/fmicb.2022.863946)
Supplement: Supplementary file 8 [file Table_6.XLSX]

## Sheet: R_4_nc.scores_melted_01.txt def
Table S6. Node statistics for network representing cooperation in R4 group. In red are the taxa found in co-occurrence network of R1 group; in blue are the taxa found in co-occurrence network of R2 group. Only highly connected taxa were shown in color.
name	AverageShortestPathLength	BetweennessCentrality	ClosenessCentrality	ClusteringCoefficient	Degree	Eccentricity	NeighborhoodConnectivity	NumberOfDirectedEdges	NumberOfUndirectedEdges	PartnerOfMultiEdgedNodePairs	Radiality	Stress	TopologicalCoefficient
d__Bacteria.p__Actinobacteriota.c__Thermoleophilia.o__Gaiellales.f__uncultured.g__uncultured.s__metagenome	3.10169	0.0423808	0.322404	0.428571	22	7	13.3636	0	22	0	0.904468	7192	0.29697
d__Bacteria.p__Actinobacteriota.c__Acidimicrobiia.o__IMCC26256.f__IMCC26256.g__IMCC26256.__	2.99153	0.0714729	0.334278	0.452381	21	7	13.9524	0	21	0	0.909476	6744	0.268315
d__Bacteria.p__Bacteroidota.c__Bacteroidia.o__Chitinophagales.f__Chitinophagaceae.g__Niastella.__	3.05085	0.0404227	0.327778	0.457143	21	7	13.8571	0	21	0	0.90678	5362	0.294833
d__Bacteria.p__Firmicutes.c__Bacilli.o__Bacillales.f__Bacillaceae.g__Bacillus.s__Bacillus_thermolactis	3.70339	0.0220902	0.270023	0.625731	19	7	12.8421	0	19	0	0.877119	3346	0.493927
d__Bacteria.p__Actinobacteriota.c__Thermoleophilia.o__Gaiellales.__.__.__	2.89831	0.068712	0.345029	0.464052	18	6	13.4444	0	18	0	0.913713	7488	0.258547
d__Bacteria.p__Gemmatimonadota.c__Gemmatimonadetes.o__Gemmatimonadales.f__Gemmatimonadaceae.g__Gemmatimonas.__	2.94915	0.0549901	0.33908	0.45098	18	6	13.7778	0	18	0	0.911402	8350	0.306173
d__Bacteria.p__Proteobacteria.c__Alphaproteobacteria.o__Rhizobiales.f__Xanthobacteraceae.g__Pseudolabrys.__	3	0.0364281	0.333333	0.507353	17	6	12.8235	0	17	0	0.909091	6128	0.298222
d__Bacteria.p__Firmicutes.c__Bacilli.o__Bacillales.__.__.__	3.94915	0.0126458	0.253219	0.669118	17	7	13.2353	0	17	0	0.865948	1954	0.529412
d__Bacteria.p__Firmicutes.c__Bacilli.o__Thermoactinomycetales.f__Thermoactinomycetaceae.g__Planifilum.__	4.01695	0.00604583	0.248945	0.713235	17	8	13.4118	0	17	0	0.862866	1248	0.558824
d__Bacteria.p__Halanaerobiaeota.c__Halanaerobiia.o__Halanaerobiales.f__Halanaerobiaceae.g__Halocella.s__uncultured_bacterium	4.01695	0.00604583	0.248945	0.713235	17	8	13.4118	0	17	0	0.862866	1248	0.558824
d__Bacteria.p__Actinobacteriota.c__Thermoleophilia.o__Gaiellales.f__uncultured.g__uncultured.__	3	0.0576525	0.333333	0.533333	16	7	13.375	0	16	0	0.909091	5496	0.278646
d__Bacteria.p__Proteobacteria.c__Alphaproteobacteria.o__Rhizobiales.f__Xanthobacteraceae.g__Rhodoplanes.__	3.07627	0.0341639	0.325069	0.516667	16	6	13.5625	0	16	0	0.905624	4428	0.308239
d__Bacteria.p__Actinobacteriota.c__Actinobacteria.o__Frankiales.f__Sporichthyaceae.g__uncultured.s__uncultured_bacterium	3.16102	0.0231502	0.316354	0.558333	16	7	13.75	0	16	0	0.901772	3446	0.3125
d__Bacteria.p__Actinobacteriota.c__Actinobacteria.o__Pseudonocardiales.f__Pseudonocardiaceae.g__Saccharomonospora.s__Saccharomonospora_viridis	3.90678	0.0142784	0.255965	0.658333	16	7	13.375	0	16	0	0.867874	1714	0.514423
d__Bacteria.p__Firmicutes.c__Bacilli.o__Thermoactinomycetales.f__Thermoactinomycetaceae.g__Novibacillus.s__Novibacillus_thermophilus	3.95763	0.0107161	0.252677	0.683333	16	7	13.4375	0	16	0	0.865562	1736	0.5375
d__Bacteria.p__Firmicutes.c__Limnochordia.o__Limnochordia.f__Limnochordia.g__Hydrogenispora.s__uncultured_bacterium	3.74576	0.0161748	0.266968	0.716667	16	7	13.625	0	16	0	0.875193	2600	0.545
d__Bacteria.p__Gemmatimonadota.c__S0134_terrestrial_group.o__S0134_terrestrial_group.f__S0134_terrestrial_group.g__S0134_terrestrial_group.s__uncultured_bacterium	3.72881	0.0275264	0.268182	0.658333	16	7	13.375	0	16	0	0.875963	2396	0.5325
d__Bacteria.p__Proteobacteria.c__Alphaproteobacteria.o__uncultured.f__uncultured.g__uncultured.__	3.09322	0.0201577	0.323288	0.571429	15	6	14.2667	0	15	0	0.904854	3496	0.331783
d__Bacteria.p__Firmicutes.c__Bacilli.o__Thermoactinomycetales.f__Thermoactinomycetaceae.g__uncultured.s__uncultured_compost	4.0339	0.00303813	0.247899	0.809524	15	8	14.3333	0	15	0	0.862096	702	0.597222
d__Bacteria.p__Proteobacteria.c__Alphaproteobacteria.o__Reyranellales.f__Reyranellaceae.g__Reyranella.__	3.31356	0.0775304	0.30179	0.461538	14	7	11.8571	0	14	0	0.894838	5614	0.298535
d__Bacteria.p__Actinobacteriota.c__Thermoleophilia.o__Solirubrobacterales.f__67.14.g__67.14.s__metagenome	3.05085	0.0245828	0.327778	0.538462	14	6	13.6429	0	14	0	0.90678	2940	0.310065
d__Bacteria.p__Chloroflexi.c__KD4.96.o__KD4.96.f__KD4.96.g__KD4.96.__	3.15254	0.052171	0.317204	0.571429	14	7	13.9286	0	14	0	0.902157	5744	0.348214
d__Bacteria.p__Proteobacteria.c__Alphaproteobacteria.o__Rhizobiales.f__Xanthobacteraceae.g__uncultured.__	3.27119	0.00867972	0.305699	0.626374	14	7	14.3571	0	14	0	0.896764	1352	0.350174
d__Bacteria.p__Actinobacteriota.c__Actinobacteria.o__Elev.16S.976.f__Elev.16S.976.g__Elev.16S.976.s__uncultured_Nakamurellaceae	3.30508	0.0686532	0.302564	0.450549	14	7	13.2143	0	14	0	0.895223	6478	0.333333
d__Bacteria.p__Firmicutes.c__Bacilli.o__Thermoactinomycetales.f__Thermoactinomycetaceae.g__Thermoflavimicrobium.__	4.16949	0.00255262	0.239837	0.802198	14	8	14.3571	0	14	0	0.855932	628	0.624224
d__Bacteria.p__Bacteroidota.c__Bacteroidia.o__Chitinophagales.f__Chitinophagaceae.g__Terrimonas.__	3.37288	0.00730695	0.296482	0.679487	13	7	14.9231	0	13	0	0.892142	870	0.355311
d__Bacteria.p__Actinobacteriota.c__Acidimicrobiia.o__Microtrichales.__.__.__	3.25424	0.00279954	0.307292	0.742424	12	7	15.9167	0	12	0	0.897535	502	0.378968
d__Bacteria.p__Actinobacteriota.c__Acidimicrobiia.o__IMCC26256.f__IMCC26256.g__IMCC26256.s__uncultured_Acidimicrobiia	4.22034	0.00172164	0.236948	0.893939	12	8	15	0	12	0	0.853621	448	0.714286
d__Bacteria.p__Actinobacteriota.c__Actinobacteria.o__Streptosporangiales.f__Nocardiopsaceae.g__Thermobifida.s__Thermobifida_fusca	3.64407	0.0348817	0.274419	0.621212	12	7	13.5833	0	12	0	0.879815	3570	0.452778
d__Bacteria.p__Acidobacteriota.c__Acidobacteriae.o__Solibacterales.f__Solibacteraceae.g__Candidatus_Solibacter.__	3.41525	0.0887585	0.292804	0.381818	11	7	10.2727	0	11	0	0.890216	7180	0.315341
d__Bacteria.p__Proteobacteria.c__Alphaproteobacteria.o__Rhizobiales.f__Rhizobiales_Incertae_Sedis.g__Bauldia.__	3.25424	0.00902061	0.307292	0.654545	11	6	13.2727	0	11	0	0.897535	1764	0.358722
d__Bacteria.p__Firmicutes.c__Bacilli.o__Bacillales.f__Bacillaceae.g__Bacillus.__	3.79661	0.0871985	0.263393	0.745455	11	8	13.8182	0	11	0	0.872881	9636	0.549091
d__Bacteria.p__Firmicutes.c__Bacilli.o__Paenibacillales.f__Paenibacillaceae.g__Ammoniphilus.s__uncultured_bacterium	4.23729	0.00096	0.236	0.927273	11	8	15	0	11	0	0.852851	262	0.714286
d__Bacteria.p__Firmicutes.c__Bacilli.o__Thermoactinomycetales.f__Thermoactinomycetaceae.g__Thermoactinomyces.__	4.5339	8.6e-05	0.220561	0.945455	11	8	15.6364	0	11	0	0.839368	16	0.744589
d__Bacteria.p__Proteobacteria.c__Alphaproteobacteria.o__Rhizobiales.f__Xanthobacteraceae.__.__	2.79661	0.292256	0.357576	0.222222	10	6	7.9	0	10	0	0.918336	24532	0.173333
d__Bacteria.p__Actinobacteriota.c__Actinobacteria.o__Frankiales.f__Cryptosporangiaceae.g__Cryptosporangium.__	2.9661	0.0824221	0.337143	0.511111	10	5	10.8	0	10	0	0.910632	7986	0.3
d__Bacteria.p__Actinobacteriota.c__Acidimicrobiia.o__IMCC26256.f__IMCC26256.g__IMCC26256.s__uncultured_Ferrimicrobium	3.33051	0.0223811	0.300254	0.511111	10	7	12.6	0	10	0	0.894068	2212	0.331579
d__Bacteria.p__Actinobacteriota.c__Actinobacteria.o__Streptosporangiales.f__Thermomonosporaceae.g__Actinomadura.__	3.32203	0.144415	0.30102	0.511111	10	7	13.1	0	10	0	0.894453	13720	0.363889
d__Bacteria.p__Actinobacteriota.c__Actinobacteria.o__Micrococcales.f__Micrococcaceae.__.__	4.0678	0.00524407	0.245833	0.755556	10	8	14.1	0	10	0	0.860555	486	0.564
d__Bacteria.p__Actinobacteriota.c__Actinobacteria.o__Frankiales.__.__.__	3.05085	0.0940325	0.327778	0.277778	9	6	6.88889	0	9	0	0.90678	7270	0.196825
d__Bacteria.p__Acidobacteriota.c__Acidobacteriae.o__Acidobacteriales.f__uncultured.g__uncultured.__	2.89831	0.10125	0.345029	0.25	9	6	8.11111	0	9	0	0.913713	8512	0.205128
d__Bacteria.p__Acidobacteriota.c__Thermoanaerobaculia.o__Thermoanaerobaculales.f__Thermoanaerobaculaceae.g__Subgroup_10.__	3.37288	0.0142757	0.296482	0.555556	9	6	11.3333	0	9	0	0.892142	1428	0.400794
d__Bacteria.p__Proteobacteria.c__Gammaproteobacteria.o__Burkholderiales.f__Oxalobacteraceae.g__Massilia.__	3.4322	0.0203746	0.291358	0.555556	9	7	13	0	9	0	0.889445	1788	0.402778
d__Bacteria.p__Proteobacteria.c__Alphaproteobacteria.o__Micropepsales.f__Micropepsaceae.g__uncultured.__	3	0.112796	0.333333	0.416667	9	5	10.3333	0	9	0	0.909091	8594	0.297386
d__Bacteria.p__Verrucomicrobiota.c__Verrucomicrobiae.o__Chthoniobacterales.f__Chthoniobacteraceae.g__Chthoniobacter.__	3.01695	0.0278162	0.331461	0.666667	9	5	12.4444	0	9	0	0.90832	5106	0.366013
d__Bacteria.p__Proteobacteria.c__Alphaproteobacteria.o__Rhizobiales.f__Rhizobiaceae.g__Ensifer.__	3.14407	0.0776635	0.318059	0.214286	8	6	5.625	0	8	0	0.902542	4604	0.21
d__Bacteria.p__Actinobacteriota.c__MB.A2.108.o__MB.A2.108.f__MB.A2.108.g__MB.A2.108.s__uncultured_actinobacterium	3.59322	0.00363004	0.278302	0.75	8	7	13.875	0	8	0	0.882126	680	0.420455
d__Bacteria.p__Actinobacteriota.c__Thermoleophilia.o__Gaiellales.f__Gaiellaceae.g__Gaiella.__	3.27119	0.0264529	0.305699	0.392857	8	7	11.125	0	8	0	0.896764	2798	0.337121
d__Bacteria.p__Acidobacteriota.c__Vicinamibacteria.o__Vicinamibacterales.f__uncultured.g__uncultured.__	3.44915	0.00234045	0.289926	0.75	8	7	14	0	8	0	0.888675	414	0.411765
X.1	3.24576	0.0351713	0.308094	0.321429	8	7	13.125	0	8	0	0.89792	4356	0.35473
d__Bacteria.p__Actinobacteriota.c__Actinobacteria.o__Pseudonocardiales.f__Pseudonocardiaceae.g__Saccharopolyspora.s__Saccharopolyspora_rectivirgula	4.00847	0.0179371	0.249471	0.607143	8	7	12.375	0	8	0	0.863251	1216	0.532609
d__Bacteria.p__Actinobacteriota.c__Actinobacteria.o__Streptosporangiales.f__Thermomonosporaceae.g__Thermostaphylospora.s__Thermostaphylospora_chromogena	4.63559	4.83e-05	0.215722	0.928571	8	8	15.375	0	8	0	0.834746	4	0.809211
d__Bacteria.p__Actinobacteriota.c__Thermoleophilia.o__Solirubrobacterales.f__Solirubrobacteraceae.g__Solirubrobacter.__	3.77119	0.0343878	0.265169	0.47619	7	8	10.4286	0	7	0	0.874037	4724	0.35468
d__Bacteria.p__Firmicutes.c__Limnochordia.o__Limnochordia.f__Limnochordia.g__Hydrogenispora.s__uncultured_prokaryote	4.40678	0.000259	0.226923	0.952381	7	8	15.1429	0	7	0	0.845146	78	0.721088
d__Bacteria.p__Actinobacteriota.c__Thermoleophilia.o__Solirubrobacterales.f__Solirubrobacteraceae.g__Conexibacter.__	3.59322	0	0.278302	1	6	7	15.6667	0	6	0	0.882126	0	0.505376
d__Bacteria.p__Actinobacteriota.c__Actinobacteria.o__Micromonosporales.f__Micromonosporaceae.g__Luedemannella.__	3.84746	0.000701	0.259912	0.8	6	8	14.1667	0	6	0	0.87057	112	0.456989
d__Bacteria.p__Planctomycetota.c__Phycisphaerae.o__Tepidisphaerales.f__WD2101_soil_group.g__WD2101_soil_group.__	3.45763	0.013483	0.289216	0.733333	6	6	11	0	6	0	0.88829	1488	0.44
d__Bacteria.p__Proteobacteria.c__Alphaproteobacteria.o__Rhizobiales.f__Devosiaceae.g__uncultured.s__uncultured_Prosthecomicrobium	3.05932	0.0450377	0.32687	0.266667	6	6	9.33333	0	6	0	0.906394	4062	0.286458
d__Bacteria.p__Acidobacteriota.c__Subgroup_5.o__Subgroup_5.f__Subgroup_5.g__Subgroup_5.s__uncultured_bacterium	3.71186	0.0177939	0.269406	0.3	5	8	11.8	0	5	0	0.876733	1992	0.42963
d__Bacteria.p__Bacteroidota.c__Bacteroidia.o__Cytophagales.f__Spirosomaceae.g__Dyadobacter.__	3.65254	0.129509	0.273782	0.2	5	7	4.2	0	5	0	0.87943	10298	0.253333
d__Bacteria.p__Firmicutes.c__Bacilli.o__Thermoactinomycetales.f__Thermoactinomycetaceae.g__Thermoflavimicrobium.s__uncultured_bacterium	3.47458	0.0942107	0.287805	0.3	5	8	9	0	5	0	0.887519	10198	0.275
d__Bacteria.p__Proteobacteria.c__Alphaproteobacteria.o__Rhizobiales.f__Devosiaceae.g__Devosia.__	3.35593	0.0196472	0.29798	0.5	4	6	7.5	0	4	0	0.892912	1162	0.402778
d__Bacteria.p__Proteobacteria.c__Alphaproteobacteria.o__Rhizobiales.f__Rhizobiaceae.g__Allorhizobium.Neorhizobium.Pararhizobium.Rhizobium.__	4.36441	0.0252789	0.229126	0.333333	4	8	4.25	0	4	0	0.847072	2220	0.333333
d__Bacteria.p__Proteobacteria.c__Alphaproteobacteria.o__Rhizobiales.f__Methyloligellaceae.g__uncultured.__	3.85593	0.0190023	0.259341	0.333333	4	8	6.25	0	4	0	0.870185	1612	0.333333
d__Bacteria.p__Proteobacteria.c__Gammaproteobacteria.o__Xanthomonadales.f__Rhodanobacteraceae.__.__	3.80508	0.019592	0.262806	0.333333	4	7	8	0	4	0	0.872496	920	0.369048
d__Bacteria.p__Proteobacteria.c__Gammaproteobacteria.o__Burkholderiales.f__Nitrosomonadaceae.g__Ellin6067.__	3.76271	0.0136717	0.265766	0.5	4	7	12	0	4	0	0.874422	1096	0.51087
d__Bacteria.p__Actinobacteriota.c__Actinobacteria.o__PeM15.f__PeM15.g__PeM15.__	4.58475	0.0499783	0.218115	0.333333	4	8	3.5	0	4	0	0.837057	4608	0.4375
d__Bacteria.p__Actinobacteriota.c__Thermoleophilia.o__Solirubrobacterales.f__67.14.g__67.14.__	1.71429	0.714286	0.583333	0	4	3	1.25	0	4	0	0.821429	30	0.25
d__Bacteria.p__Actinobacteriota.c__Actinobacteria.o__Propionibacteriales.f__Nocardioidaceae.g__Nocardioides.s__uncultured_organism	3.4661	0.000833	0.288509	0.833333	4	7	15	0	4	0	0.887904	218	0.5
d__Bacteria.p__Firmicutes.c__Bacilli.o__Thermoactinomycetales.f__Thermoactinomycetaceae.g__Planifilum.s__uncultured_compost	4	0.0102089	0.25	0.5	4	7	9	0	4	0	0.863636	820	0.4375
d__Bacteria.p__Proteobacteria.c__Gammaproteobacteria.o__Xanthomonadales.f__Rhodanobacteraceae.g__Dokdonella.__	3.89831	0.0500496	0.256522	0.166667	4	6	4	0	4	0	0.868259	3130	0.291667
d__Bacteria.p__Proteobacteria.c__Gammaproteobacteria.o__Burkholderiales.f__Methylophilaceae.g__Methylotenera.__	4.76271	0.00553677	0.209964	0.333333	4	7	2.75	0	4	0	0.828968	274	0.392857
d__Bacteria.p__Myxococcota.c__Polyangia.o__Haliangiales.f__Haliangiaceae.g__Haliangium.__	3.57627	0.0507297	0.279621	0.166667	4	6	7	0	4	0	0.882897	2318	0.309524
d__Bacteria.p__Actinobacteriota.c__Actinobacteria.o__Frankiales.f__Frankiaceae.g__Jatrophihabitans.__	3.54237	0	0.282297	1	3	7	8.66667	0	3	0	0.884438	0	0.541667
d__Bacteria.p__Bacteroidota.c__Bacteroidia.o__Chitinophagales.f__Chitinophagaceae.g__Puia.__	3.49153	0.0228229	0.286408	0	3	7	8.33333	0	3	0	0.886749	1728	0.366667
d__Bacteria.p__Proteobacteria.c__Alphaproteobacteria.o__Acetobacterales.f__Acetobacteraceae.__.__	4.36441	0.0166488	0.229126	0.333333	3	8	3	0	3	0	0.847072	900	0.444444
d__Bacteria.p__Acidobacteriota.c__Acidobacteriae.o__Bryobacterales.f__Bryobacteraceae.g__Bryobacter.__	3.4661	0.0379926	0.288509	0	3	7	8.33333	0	3	0	0.887904	2248	0.333333
d__Bacteria.p__Proteobacteria.c__Gammaproteobacteria.o__Burkholderiales.f__Oxalobacteraceae.__.__	4.37288	0.00832971	0.228682	0.666667	3	8	5.66667	0	3	0	0.846687	1108	0.435897
d__Bacteria.p__Actinobacteriota.c__Actinobacteria.o__Kineosporiales.f__Kineosporiaceae.g__Kineosporia.__	4	0	0.25	1	3	7	12	0	3	0	0.863636	0	0.705882
d__Bacteria.p__Actinobacteriota.c__Thermoleophilia.o__Gaiellales.f__Gaiellaceae.g__Gaiella.s__uncultured_Conexibacter	3.72034	0.0135196	0.268793	0	3	6	6.33333	0	3	0	0.876348	826	0.333333
d__Bacteria.p__Myxococcota.c__Polyangia.o__Polyangiales.f__Sandaracinaceae.g__uncultured.s__uncultured_bacterium	3.89831	0.0499783	0.256522	0.333333	3	6	6	0	3	0	0.868259	3504	0.515152
d__Bacteria.p__Actinobacteriota.c__Actinobacteria.o__Micrococcales.f__Microbacteriaceae.g__Cryobacterium.__	1.6	0.4	0.625	0.333333	3	3	2	0	3	0	0.8	8	0.555556
d__Bacteria.p__Actinobacteriota.c__Actinobacteria.o__Streptomycetales.f__Streptomycetaceae.g__Streptomyces.__	1.4	0.6	0.714286	0.333333	3	2	2.33333	0	3	0	0.866667	12	0.5
d__Bacteria.p__Firmicutes.c__Clostridia.o__Clostridiales.f__Clostridiaceae.g__Clostridium_sensu_stricto_13.__	1	0.666667	1	0.333333	3	1	1.66667	0	3	0	1	4	0.666667
d__Bacteria.p__Bacteroidota.c__Bacteroidia.o__Cytophagales.f__Microscillaceae.g__Ohtaekwangia.s__Bacteroidetes_bacterium	5.55085	0.00840214	0.180153	0.666667	3	9	3	0	3	0	0.793143	1154	0.6
d__Bacteria.p__Myxococcota.c__Polyangia.o__Polyangiales.f__Polyangiaceae.__.__	5.55085	0.00840214	0.180153	0.666667	3	9	3	0	3	0	0.793143	1154	0.6
d__Bacteria.p__Proteobacteria.c__Alphaproteobacteria.o__Caulobacterales.f__Caulobacteraceae.g__Phenylobacterium.__	4.60169	0.00029	0.217311	0.666667	3	8	3.66667	0	3	0	0.836287	10	0.52381
d__Bacteria.p__Proteobacteria.c__Gammaproteobacteria.o__Diplorickettsiales.f__Diplorickettsiaceae.g__uncultured.__	4.54237	0.0169492	0.220149	0.333333	3	7	2.33333	0	3	0	0.838983	724	0.5
d__Bacteria.p__Proteobacteria.c__Alphaproteobacteria.o__Rhizobiales.f__Beijerinckiaceae.g__Methylobacterium.Methylorubrum.__	2	0.52381	0.5	0	3	3	1.33333	0	3	0	0.75	22	0.333333
d__Bacteria.p__Proteobacteria.c__Alphaproteobacteria.o__Rhizobiales.f__Hyphomicrobiaceae.g__uncultured.__	3.66949	0	0.272517	1	2	7	9	0	2	0	0.878659	0	0.75
d__Bacteria.p__Actinobacteriota.c__Actinobacteria.o__Pseudonocardiales.f__Pseudonocardiaceae.g__Lechevalieria.__	3.77966	0.00316052	0.264574	0	2	7	8.5	0	2	0	0.873652	322	0.576923
d__Bacteria.p__Acidobacteriota.c__Vicinamibacteria.o__Vicinamibacterales.f__Vicinamibacteraceae.g__Vicinamibacteraceae.__	4.27966	0.00695562	0.233663	0	2	8	8	0	2	0	0.850924	382	0.5
d__Bacteria.p__Proteobacteria.c__Alphaproteobacteria.o__Rhizobiales.f__Rhizobiales_Incertae_Sedis.g__Nordella.__	4.44915	0.00127005	0.224762	0	2	7	2.5	0	2	0	0.84322	190	0.5
d__Bacteria.p__Proteobacteria.c__Alphaproteobacteria.o__Elsterales.f__uncultured.g__uncultured.__	4.27966	0.0169492	0.233663	0	2	8	7.5	0	2	0	0.850924	1698	0.5
d__Bacteria.p__Actinobacteriota.c__Actinobacteria.o__Micrococcales.f__Cellulomonadaceae.g__Cellulomonas.__	1.8	0	0.555556	1	2	3	3	0	2	0	0.733333	0	0.75
d__Bacteria.p__Actinobacteriota.c__Actinobacteria.o__Micrococcales.f__Intrasporangiaceae.g__Oryzihumus.s__uncultured_bacterium	1.33333	0	0.75	1	2	2	2.5	0	2	0	0.888889	0	0.833333
d__Bacteria.p__Proteobacteria.c__Alphaproteobacteria.o__Rhizobiales.f__Rhodomicrobiaceae.g__Rhodomicrobium.__	1.33333	0	0.75	1	2	2	2.5	0	2	0	0.888889	0	0.833333
d__Bacteria.p__Proteobacteria.c__Gammaproteobacteria.o__Burkholderiales.f__Comamonadaceae.__.__	1	1	1	0	2	1	1	0	2	0	1	2	0
d__Bacteria.p__Actinobacteriota.c__Actinobacteria.o__Micromonosporales.f__Micromonosporaceae.g__Actinoplanes.__	6.5339	0	0.153048	1	2	10	3	0	2	0	0.748459	0	1
d__Bacteria.p__Actinobacteriota.c__Actinobacteria.o__Micromonosporales.f__Micromonosporaceae.g__Dactylosporangium.__	4.11864	0.0169492	0.242798	0	2	7	4.5	0	2	0	0.858243	890	0.5
d__Bacteria.p__Actinobacteriota.c__MB.A2.108.o__MB.A2.108.f__MB.A2.108.g__MB.A2.108.s__uncultured_Methylocystaceae	4.62712	0.0169492	0.216117	0	2	8	3	0	2	0	0.835131	1156	0.5
d__Bacteria.p__Proteobacteria.c__Alphaproteobacteria.o__Acetobacterales.f__Acetobacteraceae.g__uncultured.__	1	1	1	0	2	1	1	0	2	0	1	2	0
d__Bacteria.p__Bacteroidota.c__Bacteroidia.o__Chitinophagales.f__Chitinophagaceae.g__Chitinophaga.__	1.8	0.4	0.555556	0	2	3	2	0	2	0	0.733333	8	0.5
d__Bacteria.p__Proteobacteria.c__Alphaproteobacteria.o__Rhizobiales.f__Xanthobacteraceae.g__Afipia.__	1.71429	0.571429	0.583333	0	2	2	3.5	0	2	0	0.821429	24	0.5
d__Bacteria.p__Actinobacteriota.c__Thermoleophilia.o__Solirubrobacterales.f__Solirubrobacteraceae.__.__	4.74576	0.0169492	0.210714	0	2	9	4	0	2	0	0.829738	2288	0.5
d__Bacteria.p__Proteobacteria.c__Alphaproteobacteria.o__Rhizobiales.f__Xanthobacteraceae.g__Bradyrhizobium.__	4.11017	0.00903566	0.243299	0	2	8	3.5	0	2	0	0.858629	802	0.5
d__Bacteria.p__Bacteroidota.c__Bacteroidia.o__Cytophagales.f__Microscillaceae.g__Chryseolinea.s__Bacteroidetes_bacterium	5.34746	0	0.187005	1	2	9	3.5	0	2	0	0.802388	0	0.875
d__Bacteria.p__Bacteroidota.c__Bacteroidia.o__Cytophagales.f__Microscillaceae.g__Ohtaekwangia.__	5.83051	0.0169492	0.171512	0	2	8	1.5	0	2	0	0.780431	1172	0.5
d__Bacteria.p__Proteobacteria.c__Gammaproteobacteria.o__Burkholderiales.f__Methylophilaceae.__.__	4.85593	0.0336086	0.205934	0	2	7	2.5	0	2	0	0.82473	2340	0.5
d__Bacteria.p__Proteobacteria.c__Alphaproteobacteria.o__Rhizobiales.f__Rhizobiaceae.g__Allorhizobium.Neorhizobium.Pararhizobium.Rhizobium.s__metagenome	4.63559	0	0.215722	1	2	8	4	0	2	0	0.834746	0	0.8
d__Bacteria.p__Cyanobacteria.c__Cyanobacteriia.o__Cyanobacteriales.f__Phormidiaceae.g__Tychonema_CCAP_1459.11B.__	5.25424	0	0.190323	1	2	8	3.5	0	2	0	0.806626	0	0.7
d__Bacteria.p__Proteobacteria.c__Alphaproteobacteria.o__Rhizobiales.f__Rhizobiales_Incertae_Sedis.g__uncultured.s__uncultured_Alphaproteobacteria	4.42373	0.00607441	0.226054	0	2	8	9	0	2	0	0.844376	262	0.5
d__Bacteria.p__Myxococcota.c__Polyangia.o__Haliangiales.f__Haliangiaceae.g__Haliangium.s__uncultured_Myxococcales	4.55085	0	0.219739	1	2	7	3.5	0	2	0	0.838598	0	0.7
d__Bacteria.p__Proteobacteria.c__Alphaproteobacteria.o__Caulobacterales.f__Caulobacteraceae.g__Caulobacter.__	4.26271	0.00646394	0.234592	0	2	7	3	0	2	0	0.851695	372	0.5
d__Bacteria.p__Proteobacteria.c__Alphaproteobacteria.o__Rhizobiales.f__Xanthobacteraceae.g__Tardiphaga.__	4.45763	0.00347617	0.224335	0	2	8	3	0	2	0	0.842835	262	0.5
d__Bacteria.p__Proteobacteria.c__Alphaproteobacteria.o__Rhizobiales.f__Xanthobacteraceae.g__Pseudorhodoplanes.__	4.48305	0.0062903	0.223062	0	2	9	3	0	2	0	0.84168	348	0.5
d__Bacteria.p__Proteobacteria.c__Gammaproteobacteria.o__Xanthomonadales.f__Rhodanobacteraceae.g__Rhodanobacter.__	4.85593	0	0.205934	1	2	7	4	0	2	0	0.82473	0	0.666667
d__Bacteria.p__Verrucomicrobiota.c__Verrucomicrobiae.o__Chthoniobacterales.f__Chthoniobacteraceae.g__Candidatus_Udaeobacter.__	4.40678	0	0.226923	0	1	8	11	0	1	0	0.845146	0	0
d__Bacteria.p__Actinobacteriota.c__Actinobacteria.o__Pseudonocardiales.f__Pseudonocardiaceae.__.__	4.70339	0	0.212613	0	1	9	5	0	1	0	0.831664	0	0
d__Bacteria.p__Bacteroidota.c__Bacteroidia.o__Chitinophagales.f__Chitinophagaceae.g__Puia.s__metagenome	1	0	1	0	1	1	1	0	1	0	1	0	0
d__Bacteria.p__Actinobacteriota.c__Actinobacteria.o__Catenulisporales.f__Actinospicaceae.g__Actinospica.__	1	0	1	0	1	1	1	0	1	0	1	0	0
d__Bacteria.p__Myxococcota.c__Polyangia.o__Polyangiales.f__BIrii41.g__BIrii41.s__uncultured_delta	4.29661	0	0.232742	0	1	8	14	0	1	0	0.850154	0	0
d__Bacteria.p__Myxococcota.c__Polyangia.o__Polyangiales.f__BIrii41.g__BIrii41.__	1	0	1	0	1	1	1	0	1	0	1	0	0
d__Bacteria.p__Actinobacteriota.c__Actinobacteria.o__Frankiales.f__Acidothermaceae.g__Acidothermus.__	1	0	1	0	1	1	1	0	1	0	1	0	0
d__Bacteria.p__Bacteroidota.c__Bacteroidia.o__Sphingobacteriales.f__Sphingobacteriaceae.g__Mucilaginibacter.__	1	0	1	0	1	1	1	0	1	0	1	0	0
d__Bacteria.p__Actinobacteriota.c__Actinobacteria.o__Kineosporiales.f__Kineosporiaceae.g__Angustibacter.s__bacterium_enrichment	1	0	1	0	1	1	1	0	1	0	1	0	0
d__Bacteria.p__Actinobacteriota.c__Actinobacteria.o__Micrococcales.f__Micrococcaceae.g__Pseudarthrobacter.__	1	0	1	0	1	1	1	0	1	0	1	0	0
d__Bacteria.p__Actinobacteriota.c__Actinobacteria.o__Micrococcales.f__Intrasporangiaceae.g__Phycicoccus.__	1	0	1	0	1	1	1	0	1	0	1	0	0
d__Bacteria.p__Firmicutes.c__Bacilli.o__Entomoplasmatales.f__type_III.g__type_III.s__uncultured_Mollicutes	2.4	0	0.416667	0	1	4	3	0	1	0	0.533333	0	0
d__Bacteria.p__Actinobacteriota.c__Actinobacteria.o__Micrococcales.f__Microbacteriaceae.g__Microbacterium.__	1.5	0	0.666667	0	1	2	2	0	1	0	0.75	0	0
d__Bacteria.p__Actinobacteriota.c__Actinobacteria.o__Micromonosporales.f__Micromonosporaceae.__.__	5.35593	0	0.186709	0	1	9	4	0	1	0	0.802003	0	0
d__Bacteria.p__Proteobacteria.c__Alphaproteobacteria.o__Rhizobiales.f__Rhizobiales_Incertae_Sedis.g__uncultured.s__uncultured_bacterium	1	0	1	0	1	1	1	0	1	0	1	0	0
d__Bacteria.p__Actinobacteriota.c__Actinobacteria.o__Micromonosporales.f__Micromonosporaceae.g__Actinoplanes.s__Actinoplanes_durhamensis	1	0	1	0	1	1	1	0	1	0	1	0	0
d__Bacteria.p__Proteobacteria.c__Alphaproteobacteria.o__Rhizobiales.f__Hyphomicrobiaceae.g__Hyphomicrobium.__	5.11017	0	0.195688	0	1	8	2	0	1	0	0.813174	0	0
d__Bacteria.p__Actinobacteriota.c__Actinobacteria.o__Propionibacteriales.f__Nocardioidaceae.__.__	5.61864	0	0.177979	0	1	9	2	0	1	0	0.790062	0	0
d__Bacteria.p__Actinobacteriota.c__Actinobacteria.o__Propionibacteriales.f__Nocardioidaceae.g__Marmoricola.__	1.5	0	0.666667	0	1	2	2	0	1	0	0.75	0	0
d__Bacteria.p__Actinobacteriota.c__Actinobacteria.o__Propionibacteriales.f__Nocardioidaceae.g__Nocardioides.__	2.57143	0	0.388889	0	1	4	4	0	1	0	0.607143	0	0
d__Bacteria.p__Proteobacteria.c__Alphaproteobacteria.o__Caulobacterales.f__Caulobacteraceae.g__Caulobacter.s__metagenome	5	0	0.2	0	1	8	8	0	1	0	0.818182	0	0
d__Bacteria.p__Actinobacteriota.c__Actinobacteria.o__Streptosporangiales.f__Thermomonosporaceae.g__Actinocorallia.__	1.66667	0	0.6	0	1	2	3	0	1	0	0.777778	0	0
d__Bacteria.p__Proteobacteria.c__Alphaproteobacteria.o__Sphingomonadales.f__Sphingomonadaceae.g__Novosphingobium.__	2.57143	0	0.388889	0	1	4	4	0	1	0	0.607143	0	0
d__Bacteria.p__Proteobacteria.c__Gammaproteobacteria.o__Burkholderiales.f__Comamonadaceae.g__Rhizobacter.__	2.57143	0	0.388889	0	1	4	4	0	1	0	0.607143	0	0
d__Bacteria.p__Proteobacteria.c__Alphaproteobacteria.o__Caulobacterales.f__Caulobacteraceae.g__Caulobacter.s__Caulobacter_rhizosphaerae	5.73729	0	0.174298	0	1	10	2	0	1	0	0.784669	0	0
d__Bacteria.p__Proteobacteria.c__Gammaproteobacteria.o__Burkholderiales.f__Burkholderiaceae.g__Cupriavidus.__	2.6	0	0.384615	0	1	4	2	0	1	0	0.466667	0	0
d__Bacteria.p__Bacteroidota.c__Bacteroidia.o__Cytophagales.f__Microscillaceae.g__Chryseolinea.s__metagenome	5.27119	0	0.189711	0	1	9	2	0	1	0	0.805855	0	0
d__Bacteria.p__Bacteroidota.c__Bacteroidia.o__Flavobacteriales.f__Weeksellaceae.g__Chryseobacterium.__	6.82203	0	0.146584	0	1	9	2	0	1	0	0.735362	0	0
d__Bacteria.p__Proteobacteria.c__Gammaproteobacteria.o__Gammaproteobacteria_Incertae_Sedis.f__Unknown_Family.g__Acidibacter.s__uncultured_proteobacterium	1	0	1	0	1	1	1	0	1	0	1	0	0
d__Bacteria.p__Bacteroidota.c__Bacteroidia.o__Cytophagales.f__Microscillaceae.g__uncultured.__	1	0	1	0	1	1	1	0	1	0	1	0	0
d__Bacteria.p__Bacteroidota.c__Bacteroidia.o__Flavobacteriales.f__Flavobacteriaceae.g__Flavobacterium.__	4.88983	0	0.204506	0	1	7	4	0	1	0	0.82319	0	0
d__Bacteria.p__Myxococcota.c__Polyangia.o__Polyangiales.f__Sandaracinaceae.g__uncultured.__	2.85714	0	0.35	0	1	4	3	0	1	0	0.535714	0	0
d__Bacteria.p__Proteobacteria.c__Alphaproteobacteria.o__Rhizobiales.__.__.__	1.5	0	0.666667	0	1	2	2	0	1	0	0.75	0	0
d__Bacteria.p__Proteobacteria.c__Alphaproteobacteria.o__Rhizobiales.f__Beijerinckiaceae.g__Methylobacterium.Methylorubrum.s__Methylobacterium_adhaesivum	2.85714	0	0.35	0	1	4	3	0	1	0	0.535714	0	0
d__Bacteria.p__Proteobacteria.c__Alphaproteobacteria.o__Rhizobiales.f__Xanthobacteraceae.g__Xanthobacter.__	4.79661	0	0.208481	0	1	8	4	0	1	0	0.827427	0	0
d__Bacteria.p__Proteobacteria.c__Gammaproteobacteria.o__Burkholderiales.f__Rhodocyclaceae.__.__	1.5	0	0.666667	0	1	2	2	0	1	0	0.75	0	0
d__Bacteria.p__Proteobacteria.c__Gammaproteobacteria.o__Steroidobacterales.f__Steroidobacteraceae.g__Steroidobacter.__	4.42373	0	0.226054	0	1	8	9	0	1	0	0.844376	0	0
d__Bacteria.p__Proteobacteria.c__Gammaproteobacteria.o__Gammaproteobacteria_Incertae_Sedis.f__Unknown_Family.g__Acidibacter.__	5.5339	0	0.180704	0	1	8	3	0	1	0	0.793914	0	0
