# Supplementary material for: Response of Plant-Associated Microbiome to Plant Root Colonization by Exogenous Bacterial Endophyte in Perennial Crops
Source: Front Microbiol. 2022 Apr 5;13:863946. doi: 10.3389/fmicb.2022.863946 (PMC9037143; doi:10.3389/fmicb.2022.863946)
Supplement: Supplementary file 9 [file Table_7.XLSX]

## Sheet: Table_S7
Table S7. Node statistics for network representing cooperation in R3 samples.
name	AverageShortestPathLength	BetweennessCentrality	ClosenessCentrality	ClusteringCoefficient	Degree	Eccentricity	NeighborhoodConnectivity	NumberOfDirectedEdges	NumberOfUndirectedEdges	PartnerOfMultiEdgedNodePairs	Radiality	Stress	TopologicalCoefficient
d__Bacteria.p__Proteobacteria.c__Gammaproteobacteria.o__Burkholderiales.f__Comamonadaceae.g__Acidovorax.__	3.86957	0.240904	0.258427	0.205128	13	9	6.07692	0	13	0	0.779264	14360	0.169231
d__Bacteria.p__Proteobacteria.c__Alphaproteobacteria.o__Caulobacterales.f__Caulobacteraceae.g__Phenylobacterium.__	4.24638	0.0626829	0.235495	0.363636	11	9	7.18182	0	11	0	0.750279	7334	0.239394
d__Bacteria.p__Actinobacteriota.c__Actinobacteria.o__Frankiales.f__Frankiaceae.g__Jatrophihabitans.__	4.39855	0.0517829	0.227348	0.311111	10	9	6.3	0	10	0	0.738573	4176	0.244
d__Bacteria.p__Acidobacteriota.c__Acidobacteriae.o__Acidobacteriales.f__Acidobacteriaceae_.Subgroup_1..g__uncultured.__	4.02174	0.226362	0.248649	0.194444	9	8	6.66667	0	9	0	0.767559	14372	0.190476
d__Bacteria.p__Proteobacteria.c__Alphaproteobacteria.o__Rhizobiales.f__Xanthobacteraceae.g__Rhodoplanes.__	4.23188	0.199715	0.236301	0.222222	9	11	5.44444	0	9	0	0.751394	13732	0.201646
d__Bacteria.p__Acidobacteriota.c__Acidobacteriae.o__Solibacterales.f__Solibacteraceae.g__Candidatus_Solibacter.__	4.28986	0.139529	0.233108	0.178571	8	10	4.5	0	8	0	0.746934	9612	0.223684
d__Bacteria.p__Proteobacteria.c__Gammaproteobacteria.o__Steroidobacterales.f__Steroidobacteraceae.g__Steroidobacter.__	5.44928	0.0493596	0.183511	0.285714	8	13	4.75	0	8	0	0.657748	2616	0.2375
d__Bacteria.p__Actinobacteriota.c__Actinobacteria.o__Corynebacteriales.f__Mycobacteriaceae.g__Mycobacterium.__	4.24638	0.143034	0.235495	0.238095	7	8	6.57143	0	7	0	0.750279	10820	0.255952
d__Bacteria.p__Proteobacteria.c__Gammaproteobacteria.o__Xanthomonadales.f__Rhodanobacteraceae.g__Dokdonella.__	5.92029	0.046371	0.168911	0.190476	7	14	4.28571	0	7	0	0.621516	2748	0.258929
d__Bacteria.p__Actinobacteriota.c__Actinobacteria.o__Micromonosporales.f__Micromonosporaceae.g__Dactylosporangium.__	4.31884	0.011617	0.231544	0.571429	7	10	8	0	7	0	0.744705	1878	0.333333
d__Bacteria.p__Actinobacteriota.c__Actinobacteria.o__Pseudonocardiales.f__Pseudonocardiaceae.g__Lechevalieria.__	5.1087	0.0173256	0.195745	0.333333	7	10	5.85714	0	7	0	0.683946	2352	0.357143
d__Bacteria.p__Bacteroidota.c__Bacteroidia.o__Cytophagales.f__Microscillaceae.g__Chryseolinea.s__Bacteroidetes_bacterium	5.21739	0.0819179	0.191667	0.190476	7	13	4.57143	0	7	0	0.675585	4036	0.221429
d__Bacteria.p__Firmicutes.c__Bacilli.o__Thermoactinomycetales.f__Thermoactinomycetaceae.g__Thermoactinomyces.__	4.85507	0.0163687	0.20597	0.533333	6	9	5.33333	0	6	0	0.703456	906	0.380952
d__Bacteria.p__Proteobacteria.c__Alphaproteobacteria.o__Rhizobiales.f__Xanthobacteraceae.__.__	4.10145	0.0315096	0.243816	0.533333	6	9	8.33333	0	6	0	0.761427	3558	0.308642
d__Bacteria.p__Bacteroidota.c__Bacteroidia.o__Flavobacteriales.f__Flavobacteriaceae.g__Flavobacterium.__	4.69565	0.074779	0.212963	0.133333	6	12	4.33333	0	6	0	0.715719	4342	0.239583
d__Bacteria.p__Verrucomicrobiota.c__Verrucomicrobiae.o__Chthoniobacterales.f__Terrimicrobiaceae.g__Terrimicrobium.s__metagenome	4.45652	0.00778773	0.22439	0.666667	6	9	9.16667	0	6	0	0.734114	1218	0.381944
d__Bacteria.p__Actinobacteriota.c__Thermoleophilia.o__Gaiellales.f__uncultured.g__uncultured.__	4.77536	0.0918365	0.209408	0.333333	6	12	5.83333	0	6	0	0.709588	5530	0.243056
d__Bacteria.p__Proteobacteria.c__Alphaproteobacteria.o__Rhizobiales.f__Rhizobiales_Incertae_Sedis.g__uncultured.s__uncultured_Alphaproteobacteria	4.34058	0.0864832	0.230384	0.266667	6	10	5.83333	0	6	0	0.743032	3970	0.246377
d__Bacteria.p__Myxococcota.c__Polyangia.o__Polyangiales.f__Sandaracinaceae.g__uncultured.__	5.65217	0.0280475	0.176923	0.266667	6	10	3.66667	0	6	0	0.64214	3250	0.35
d__Bacteria.p__Firmicutes.c__Bacilli.o__Thermoactinomycetales.f__Thermoactinomycetaceae.g__Planifilum.__	5.01449	0.00599408	0.199422	0.6	6	10	4.83333	0	6	0	0.691193	340	0.483333
d__Bacteria.p__Actinobacteriota.c__Thermoleophilia.o__Gaiellales.__.__.__	4.89855	0.0599911	0.204142	0.4	6	12	5.66667	0	6	0	0.700111	4242	0.269841
d__Bacteria.p__Acidobacteriota.c__Acidobacteriae.o__Acidobacteriales.f__uncultured.g__uncultured.__	4.18116	0.132135	0.239168	0.1	5	9	4.4	0	5	0	0.755295	7958	0.253333
d__Bacteria.p__Actinobacteriota.c__Acidimicrobiia.o__uncultured.f__uncultured.g__uncultured.__	4.66667	0.0393956	0.214286	0.2	5	8	5.2	0	5	0	0.717949	2712	0.277778
d__Bacteria.p__Actinobacteriota.c__Actinobacteria.o__Kineosporiales.f__Kineosporiaceae.g__Kineosporia.__	4.74638	0.0317198	0.210687	0.5	5	9	7.6	0	5	0	0.711817	3246	0.330435
d__Bacteria.p__Proteobacteria.c__Gammaproteobacteria.o__Burkholderiales.f__Oxalobacteraceae.g__Duganella.__	4.37681	0.235884	0.228477	0.1	5	8	5.4	0	5	0	0.740245	15916	0.24
d__Bacteria.p__Firmicutes.c__Clostridia.o__Clostridiales.f__Clostridiaceae.g__Clostridium_sensu_stricto_13.__	4.34058	0.120584	0.230384	0.3	5	9	5	0	5	0	0.743032	9112	0.2875
d__Bacteria.p__Proteobacteria.c__Alphaproteobacteria.o__Acetobacterales.f__Acetobacteraceae.__.__	4.68116	0.0127515	0.213622	0.5	5	11	6.2	0	5	0	0.716834	1238	0.344444
d__Bacteria.p__Proteobacteria.c__Gammaproteobacteria.o__Xanthomonadales.f__Xanthomonadaceae.__.__	4.38406	0.0670378	0.228099	0.1	5	10	5.2	0	5	0	0.739688	3342	0.23
d__Bacteria.p__Acidobacteriota.c__Vicinamibacteria.o__Vicinamibacterales.f__uncultured.g__uncultured.__	4.77536	0.0977035	0.209408	0	5	11	2.8	0	5	0	0.709588	5516	0.2
d__Bacteria.p__Proteobacteria.c__Alphaproteobacteria.o__Sphingomonadales.f__Sphingomonadaceae.g__Novosphingobium.s__Novosphingobium_resinovorum	4.96377	0.0525495	0.20146	0.1	5	12	3	0	5	0	0.695095	2626	0.24
d__Bacteria.p__Actinobacteriota.c__Actinobacteria.o__Micromonosporales.f__Micromonosporaceae.__.__	4.16667	0.0777279	0.24	0.5	5	10	7	0	5	0	0.75641	7318	0.357895
d__Bacteria.p__Actinobacteriota.c__Thermoleophilia.o__Solirubrobacterales.f__67.14.g__67.14.s__metagenome	4.86232	0.0186017	0.205663	0.3	5	12	4.4	0	5	0	0.702899	1200	0.35
d__Bacteria.p__Proteobacteria.c__Alphaproteobacteria.o__uncultured.f__uncultured.g__uncultured.__	4.97101	0.0180308	0.201166	0.5	5	12	5.4	0	5	0	0.694537	1178	0.36
d__Bacteria.p__Proteobacteria.c__Gammaproteobacteria.o__Pseudomonadales.f__Moraxellaceae.g__uncultured.s__metagenome	5.51449	0.0176408	0.18134	0.4	5	9	4.4	0	5	0	0.652731	2020	0.338462
d__Bacteria.p__Actinobacteriota.c__Actinobacteria.o__Streptomycetales.f__Streptomycetaceae.g__Streptomyces.__	8.60145	0.0429493	0.116259	0.3	5	13	3	0	5	0	0.415273	5044	0.375
d__Bacteria.p__Bacteroidota.c__Bacteroidia.o__Chitinophagales.f__Chitinophagaceae.g__Flavisolibacter.__	4.85507	0.0293734	0.20597	0.2	5	9	4.2	0	5	0	0.703456	1642	0.253333
d__Bacteria.p__Actinobacteriota.c__Actinobacteria.o__Micromonosporales.f__Micromonosporaceae.g__Luedemannella.s__uncultured_bacterium	4.48551	0.0258606	0.22294	0.4	5	10	7	0	5	0	0.731884	1578	0.35
d__Bacteria.p__Actinobacteriota.c__Actinobacteria.o__Frankiales.f__Acidothermaceae.g__Acidothermus.__	5.17391	0.00875479	0.193277	0.3	5	10	3.8	0	5	0	0.67893	692	0.316667
d__Bacteria.p__Actinobacteriota.c__Thermoleophilia.o__Solirubrobacterales.f__67.14.g__67.14.__	5.50725	0.0404788	0.181579	0.1	5	13	3.2	0	5	0	0.653289	1898	0.26
d__Bacteria.p__Actinobacteriota.c__Actinobacteria.o__Micrococcales.f__Microbacteriaceae.g__Lysinimonas.__	5.11594	0.0177735	0.195467	0.5	5	10	6.8	0	5	0	0.683389	2362	0.357895
d__Bacteria.p__Proteobacteria.c__Alphaproteobacteria.o__Rhizobiales.f__Beijerinckiaceae.g__Methylobacterium.Methylorubrum.__	4.88406	0.0928557	0.204748	0.1	5	11	2.4	0	5	0	0.701226	3820	0.257143
d__Bacteria.p__Proteobacteria.c__Gammaproteobacteria.o__Gammaproteobacteria_Incertae_Sedis.f__Unknown_Family.g__Acidibacter.__	5.89855	0.0134138	0.169533	0.4	5	13	4.8	0	5	0	0.623188	1058	0.342857
d__Bacteria.p__Myxococcota.c__Polyangia.o__Haliangiales.f__Haliangiaceae.g__Haliangium.s__uncultured_bacterium	5.76812	0.025453	0.173367	0.3	5	14	5	0	5	0	0.633222	982	0.342857
d__Bacteria.p__Firmicutes.c__Bacilli.o__Bacillales.f__Bacillaceae.g__Bacillus.s__Bacillus_thermolactis	5.02174	0.00374662	0.199134	0.7	5	10	5.2	0	5	0	0.690635	262	0.52
d__Bacteria.p__Actinobacteriota.c__Thermoleophilia.o__Gaiellales.f__uncultured.g__uncultured.s__metagenome	5.48551	0.034117	0.182299	0.2	5	13	4.2	0	5	0	0.654961	2912	0.307692
d__Bacteria.p__Proteobacteria.c__Gammaproteobacteria.o__R7C24.f__R7C24.g__R7C24.__	5.88406	0.0103706	0.169951	0.4	5	14	5.6	0	5	0	0.624303	492	0.329412
d__Bacteria.p__Chloroflexi.c__KD4.96.o__KD4.96.f__KD4.96.g__KD4.96.__	6.76812	0.150323	0.147752	0.2	5	11	3.6	0	5	0	0.556299	12492	0.309091
d__Bacteria.p__Proteobacteria.c__Alphaproteobacteria.o__Rhizobiales.f__Xanthobacteraceae.g__Afipia.__	5.13768	0.207553	0.19464	0.3	5	9	3.4	0	5	0	0.681717	14686	0.355556
d__Bacteria.p__Firmicutes.c__Bacilli.o__Thermoactinomycetales.f__Thermoactinomycetaceae.g__Novibacillus.s__Novibacillus_thermophilus	4.86957	0.00678995	0.205357	0.666667	4	9	6.25	0	4	0	0.702341	532	0.446429
d__Bacteria.p__Acidobacteriota.c__Acidobacteriae.o__Bryobacterales.f__Bryobacteraceae.g__Bryobacter.__	4.50725	0.0493954	0.221865	0.166667	4	11	4.75	0	4	0	0.730212	2404	0.303571
d__Bacteria.p__Myxococcota.c__Polyangia.o__Polyangiales.f__BIrii41.g__BIrii41.s__uncultured_bacterium	4.7029	0.0428701	0.212635	0	4	11	4.5	0	4	0	0.715162	2320	0.291667
d__Bacteria.p__Proteobacteria.c__Gammaproteobacteria.o__Diplorickettsiales.f__Diplorickettsiaceae.g__Aquicella.__	4.68116	0.00877091	0.213622	0.5	4	10	4.75	0	4	0	0.716834	386	0.375
d__Bacteria.p__Proteobacteria.c__Gammaproteobacteria.o__Legionellales.f__Legionellaceae.g__Legionella.__	4.80435	0.0144928	0.208145	0.5	4	10	4.5	0	4	0	0.707358	632	0.386364
d__Bacteria.p__Myxococcota.c__Polyangia.o__Haliangiales.f__Haliangiaceae.g__Haliangium.__	5.31159	0.058087	0.188267	0.333333	4	12	5	0	4	0	0.668339	3574	0.365385
d__Bacteria.p__Proteobacteria.c__Alphaproteobacteria.o__Rhizobiales.f__Methyloligellaceae.g__uncultured.__	5.41304	0.0312056	0.184739	0.333333	4	13	3.5	0	4	0	0.660535	1322	0.361111
d__Bacteria.p__Actinobacteriota.c__Acidimicrobiia.o__IMCC26256.f__IMCC26256.g__IMCC26256.s__uncultured_Ferrimicrobium	4.37681	0.0763209	0.228477	0.166667	4	11	5.25	0	4	0	0.740245	6978	0.316667
d__Bacteria.p__Proteobacteria.c__Alphaproteobacteria.o__Rhizobiales.f__Xanthobacteraceae.g__uncultured.__	5.7029	0.00208928	0.175349	0.5	4	13	4.5	0	4	0	0.638239	86	0.45
d__Bacteria.p__Actinobacteriota.c__Actinobacteria.o__PeM15.f__PeM15.g__PeM15.__	4.71739	0.00482699	0.211982	0.5	4	9	8.25	0	4	0	0.714047	416	0.421053
d__Bacteria.p__Proteobacteria.c__Alphaproteobacteria.o__Rhizobiales.f__Rhizobiaceae.g__Ensifer.__	4.78986	0.0191007	0.208775	0.166667	4	10	5.5	0	4	0	0.708473	1232	0.3125
d__Bacteria.p__Actinobacteriota.c__Actinobacteria.o__Frankiales.f__Geodermatophilaceae.__.__	5.42029	0.0384923	0.184492	0	4	13	3.25	0	4	0	0.659978	1634	0.25
d__Bacteria.p__Actinobacteriota.c__Actinobacteria.o__Propionibacteriales.f__Nocardioidaceae.g__Nocardioides.__	4.92029	0.0672697	0.20324	0	4	12	2.5	0	4	0	0.698439	2966	0.25
d__Bacteria.p__Proteobacteria.c__Alphaproteobacteria.o__Rhizobiales.f__Devosiaceae.g__Devosia.__	4.60145	0.0597008	0.217323	0.166667	4	11	3.75	0	4	0	0.722965	2842	0.295455
d__Bacteria.p__Proteobacteria.c__Alphaproteobacteria.__.__.__.__	5.47826	0.0332593	0.18254	0.333333	4	13	3.25	0	4	0	0.655518	1378	0.375
d__Bacteria.p__Proteobacteria.c__Alphaproteobacteria.o__Rhizobiales.f__Xanthobacteraceae.g__Tardiphaga.__	7.67391	0.0416799	0.130312	0.5	4	12	4	0	4	0	0.486622	4184	0.4
d__Bacteria.p__Actinobacteriota.c__Actinobacteria.o__Pseudonocardiales.f__Pseudonocardiaceae.g__Saccharomonospora.s__Saccharomonospora_viridis	5.02899	0.000917	0.198847	0.833333	4	10	5.75	0	4	0	0.690078	74	0.575
d__Bacteria.p__Firmicutes.c__Bacilli.o__Entomoplasmatales.f__type_III.g__type_III.s__uncultured_Mollicutes	7.67391	0.0422088	0.130312	0.333333	4	12	3.75	0	4	0	0.486622	4194	0.388889
d__Bacteria.p__Proteobacteria.c__Alphaproteobacteria.o__Sphingomonadales.f__Sphingomonadaceae.g__Sphingomonas.__	5.94203	0.0802391	0.168293	0.5	4	10	4	0	4	0	0.619844	6626	0.444444
d__Bacteria.p__Halanaerobiaeota.c__Halanaerobiia.o__Halanaerobiales.f__Halanaerobiaceae.g__Halocella.s__uncultured_bacterium	5.56522	3.53e-05	0.179688	0.833333	4	10	5.25	0	4	0	0.648829	2	0.75
d__Bacteria.p__Proteobacteria.c__Gammaproteobacteria.o__JG36.TzT.191.f__JG36.TzT.191.g__JG36.TzT.191.__	5.15217	0.0825871	0.194093	0.166667	4	12	4	0	4	0	0.680602	3310	0.318182
d__Bacteria.p__Proteobacteria.c__Alphaproteobacteria.o__Rhizobiales.f__Rhizobiaceae.g__Allorhizobium.Neorhizobium.Pararhizobium.Rhizobium.__	4.31884	0.114574	0.231544	0	3	10	4.66667	0	3	0	0.744705	6826	0.333333
d__Bacteria.p__Actinobacteriota.c__Actinobacteria.o__Micrococcales.f__Intrasporangiaceae.g__Oryzihumus.s__uncultured_bacterium	5.07246	0.0016878	0.197143	0.666667	3	11	6	0	3	0	0.686734	224	0.5
d__Bacteria.p__Bacteroidota.c__Bacteroidia.o__Chitinophagales.f__Chitinophagaceae.g__Pseudoflavitalea.__	7.73188	0.0287739	0.129335	0.333333	3	12	3	0	3	0	0.482163	1708	0.444444
d__Bacteria.p__Actinobacteriota.c__Acidimicrobiia.o__IMCC26256.f__IMCC26256.g__IMCC26256.__	5.42029	0.048957	0.184492	0	3	13	4	0	3	0	0.659978	2516	0.333333
d__Bacteria.p__Proteobacteria.c__Gammaproteobacteria.o__Steroidobacterales.f__Steroidobacteraceae.g__Steroidobacter.s__bacterium_MI.37	5.57971	0.00149864	0.179221	0.666667	3	9	5.33333	0	3	0	0.647715	164	0.533333
d__Bacteria.p__Actinobacteriota.c__Actinobacteria.o__Catenulisporales.f__Actinospicaceae.g__Actinospica.__	9.57246	0.0144928	0.104466	0.333333	3	14	2.66667	0	3	0	0.34058	1684	0.466667
d__Bacteria.p__Proteobacteria.c__Alphaproteobacteria.o__Rhizobiales.f__Rhizobiaceae.g__Mesorhizobium.__	5.75362	0.00118128	0.173804	0.333333	3	10	4.33333	0	3	0	0.634337	40	0.444444
d__Bacteria.p__Proteobacteria.c__Alphaproteobacteria.o__Rhizobiales.f__Devosiaceae.g__uncultured.s__uncultured_Prosthecomicrobium	4.69565	0.00247021	0.212963	0.666667	3	10	10	0	3	0	0.715719	372	0.47619
d__Bacteria.p__Proteobacteria.c__Alphaproteobacteria.o__Rhizobiales.f__Labraceae.g__Labrys.s__Labrys_soli	5.32609	0.0170093	0.187755	0	3	10	4.66667	0	3	0	0.667224	1156	0.333333
d__Bacteria.p__Proteobacteria.c__Alphaproteobacteria.o__Caulobacterales.f__Caulobacteraceae.g__Caulobacter.s__metagenome	5.94928	0.0148595	0.168088	0.333333	3	14	4	0	3	0	0.619287	574	0.458333
d__Bacteria.p__Actinobacteriota.c__Actinobacteria.o__Frankiales.f__Sporichthyaceae.g__uncultured.s__uncultured_bacterium	5.15217	0.0304329	0.194093	0.333333	3	13	5.66667	0	3	0	0.680602	1292	0.380952
d__Bacteria.p__Proteobacteria.c__Alphaproteobacteria.o__Rhizobiales.f__Rhizobiales_Incertae_Sedis.g__Bauldia.__	6.11594	0.0288797	0.163507	0	3	13	2	0	3	0	0.606466	982	0.333333
d__Bacteria.p__Proteobacteria.c__Alphaproteobacteria.o__Caulobacterales.f__Caulobacteraceae.g__Caulobacter.__	6.14493	0.00135054	0.162736	0.666667	3	14	5	0	3	0	0.604236	62	0.5
d__Bacteria.p__Proteobacteria.c__Gammaproteobacteria.o__Burkholderiales.f__Oxalobacteraceae.g__Massilia.__	5.94928	0.0784936	0.168088	0.666667	3	10	4.66667	0	3	0	0.619287	6560	0.518519
d__Bacteria.p__Proteobacteria.c__Alphaproteobacteria.o__Rhizobiales.__.__.__	4.92029	0.0227571	0.20324	0.333333	3	12	4.33333	0	3	0	0.698439	914	0.4
d__Bacteria.p__Proteobacteria.c__Alphaproteobacteria.o__Rhizobiales.f__Devosiaceae.__.__	6.47101	0.0144928	0.154535	0.333333	3	10	4	0	3	0	0.579153	1872	0.52381
d__Bacteria.p__Verrucomicrobiota.c__Verrucomicrobiae.o__Chthoniobacterales.f__Chthoniobacteraceae.g__Chthoniobacter.__	6.02899	0.000476	0.165865	0.666667	3	10	3.66667	0	3	0	0.613155	34	0.611111
d__Bacteria.p__Proteobacteria.c__Gammaproteobacteria.o__Burkholderiales.f__Comamonadaceae.g__Rhizobacter.__	6.00725	0.00897206	0.166466	0.333333	3	14	5	0	3	0	0.614827	470	0.466667
d__Bacteria.p__Bacteroidota.c__Bacteroidia.o__Cytophagales.f__Spirosomaceae.g__Dyadobacter.__	5.15942	0.0144928	0.19382	0	2	10	3	0	2	0	0.680045	568	0.5
d__Bacteria.p__Proteobacteria.c__Gammaproteobacteria.o__Burkholderiales.f__Burkholderiaceae.g__Cupriavidus.__	4.84058	0.00637384	0.206587	0	2	10	4.5	0	2	0	0.704571	316	0.5
d__Bacteria.p__Proteobacteria.c__Alphaproteobacteria.o__Rhizobiales.f__Hyphomicrobiaceae.g__uncultured.__	4.99275	0.00104887	0.20029	0	2	11	6	0	2	0	0.692865	74	0.555556
d__Bacteria.p__Acidobacteriota.c__Thermoanaerobaculia.o__Thermoanaerobaculales.f__Thermoanaerobaculaceae.g__Subgroup_10.__	1	1	1	0	2	1	1	0	2	0	1	2	0
d__Bacteria.p__Acidobacteriota.c__Vicinamibacteria.o__Vicinamibacterales.f__Vicinamibacteraceae.g__Vicinamibacteraceae.__	8.71739	0	0.114713	1	2	13	2.5	0	2	0	0.406355	0	0.833333
d__Bacteria.p__Proteobacteria.c__Alphaproteobacteria.o__Reyranellales.f__Reyranellaceae.g__Reyranella.__	8.71739	0	0.114713	1	2	13	2.5	0	2	0	0.406355	0	0.833333
d__Bacteria.p__Proteobacteria.c__Gammaproteobacteria.o__Pseudomonadales.f__Pseudomonadaceae.g__Pseudomonas.__	6.39855	0.0144928	0.156285	0	2	14	2	0	2	0	0.584727	894	0.5
d__Bacteria.p__Actinobacteriota.c__Acidimicrobiia.o__Microtrichales.__.__.__	5.9058	0	0.169325	1	2	13	4.5	0	2	0	0.622631	0	0.75
d__Bacteria.p__Proteobacteria.c__Alphaproteobacteria.o__Rhizobiales.f__Beijerinckiaceae.g__Bosea.__	9.57971	0	0.104387	1	2	14	4	0	2	0	0.340022	0	0.666667
d__Bacteria.p__Actinobacteriota.c__Thermoleophilia.o__Solirubrobacterales.f__Solirubrobacteraceae.g__Conexibacter.__	6.9058	0	0.144806	1	2	15	4.5	0	2	0	0.545708	0	0.642857
d__Bacteria.p__Actinobacteriota.c__Actinobacteria.o__Corynebacteriales.f__Nocardiaceae.g__Rhodococcus.__	6.9058	0	0.144806	1	2	15	4.5	0	2	0	0.545708	0	0.642857
d__Bacteria.p__Proteobacteria.c__Alphaproteobacteria.o__Sphingomonadales.f__Sphingomonadaceae.g__Altererythrobacter.__	5.68841	0	0.175796	1	2	11	4.5	0	2	0	0.639353	0	0.642857
d__Bacteria.p__Actinobacteriota.c__Actinobacteria.o__Micrococcales.f__Microbacteriaceae.g__Cryobacterium.__	4.77536	0.00640272	0.209408	0	2	10	7.5	0	2	0	0.709588	706	0.541667
d__Bacteria.p__Proteobacteria.c__Alphaproteobacteria.o__Rhizobiales.f__Hyphomicrobiaceae.g__Hyphomicrobium.__	1	1	1	0	2	1	1	0	2	0	1	2	0
d__Bacteria.p__Actinobacteriota.c__Actinobacteria.o__Kineosporiales.f__Kineosporiaceae.g__Angustibacter.s__bacterium_enrichment	4.76812	0.0583174	0.209726	0	2	11	5	0	2	0	0.710145	2764	0.5
d__Bacteria.p__Proteobacteria.c__Gammaproteobacteria.o__Burkholderiales.f__Oxalobacteraceae.__.__	1	1	1	0	2	1	1	0	2	0	1	2	0
d__Bacteria.p__Actinobacteriota.c__Actinobacteria.o__Micromonosporales.f__Micromonosporaceae.g__Actinoplanes.__	5.34783	0.0114159	0.186992	0	2	12	4.5	0	2	0	0.665552	312	0.5
d__Bacteria.p__Actinobacteriota.c__Actinobacteria.o__Micromonosporales.f__Micromonosporaceae.g__Actinoplanes.s__Actinoplanes_octamycinicus	6.25362	0	0.159907	1	2	13	4.5	0	2	0	0.595875	0	0.75
d__Bacteria.p__Actinobacteriota.c__Actinobacteria.o__Propionibacteriales.f__Nocardioidaceae.g__Marmoricola.__	5.98551	0.0201129	0.16707	0	2	14	4.5	0	2	0	0.616499	736	0.5
d__Bacteria.p__Actinobacteriota.c__Actinobacteria.o__Pseudonocardiales.f__Pseudonocardiaceae.g__Amycolatopsis.__	8.63768	0	0.115772	1	2	13	4.5	0	2	0	0.412486	0	0.75
d__Bacteria.p__Proteobacteria.c__Alphaproteobacteria.o__Rhizobiales.f__Labraceae.g__Labrys.s__uncultured_Hyphomicrobiaceae	6.00725	0	0.166466	1	2	14	7.5	0	2	0	0.614827	0	0.681818
d__Bacteria.p__Bacteroidota.c__Bacteroidia.o__Flavobacteriales.f__Crocinitomicaceae.g__Fluviicola.__	5.86957	0	0.17037	1	2	12	3.5	0	2	0	0.625418	0	0.7
d__Bacteria.p__Proteobacteria.c__Gammaproteobacteria.o__Burkholderiales.f__Comamonadaceae.__.__	5.86957	0	0.17037	1	2	12	3.5	0	2	0	0.625418	0	0.7
d__Bacteria.p__Dependentiae.c__Babeliae.o__Babeliales.f__Vermiphilaceae.g__Vermiphilaceae.__	1	1	1	0	2	1	1	0	2	0	1	2	0
d__Bacteria.p__Proteobacteria.c__Gammaproteobacteria.o__Burkholderiales.f__Comamonadaceae.g__Pelomonas.__	4.6087	0.0776181	0.216981	0	2	10	9	0	2	0	0.722408	3410	0.5
d__Bacteria.p__Proteobacteria.c__Alphaproteobacteria.o__Sphingomonadales.f__Sphingomonadaceae.__.__	5.30435	0.00206192	0.188525	0	2	11	4.5	0	2	0	0.668896	144	0.583333
d__Bacteria.p__Verrucomicrobiota.c__Chlamydiae.o__Chlamydiales.f__Parachlamydiaceae.g__Neochlamydia.__	6.12319	0	0.163314	1	2	10	4	0	2	0	0.605909	0	0.8
d__Bacteria.p__Proteobacteria.c__Gammaproteobacteria.o__Gammaproteobacteria_Incertae_Sedis.f__Unknown_Family.g__Acidibacter.s__uncultured_proteobacterium	5.5942	0.0123715	0.178756	0	2	13	4	0	2	0	0.6466	784	0.5
d__Bacteria.p__Bacteroidota.c__Bacteroidia.o__Chitinophagales.f__Chitinophagaceae.__.__	5.5	0	0.181818	0	1	12	4	0	1	0	0.653846	0	0
d__Bacteria.p__Proteobacteria.c__Gammaproteobacteria.o__Burkholderiales.f__Methylophilaceae.__.__	1.5	0	0.666667	0	1	2	2	0	1	0	0.75	0	0
d__Bacteria.p__Proteobacteria.c__Gammaproteobacteria.o__Xanthomonadales.f__Rhodanobacteraceae.__.__	1.5	0	0.666667	0	1	2	2	0	1	0	0.75	0	0
d__Bacteria.p__Acidobacteriota.c__Vicinamibacteria.o__Vicinamibacterales.f__Vicinamibacteraceae.g__uncultured.__	5.37681	0	0.185984	0	1	11	5	0	1	0	0.663322	0	0
d__Bacteria.p__Bacteroidota.c__Bacteroidia.o__Chitinophagales.f__Chitinophagaceae.g__Segetibacter.__	5.76812	0	0.173367	0	1	12	5	0	1	0	0.633222	0	0
X.1	5.76812	0	0.173367	0	1	12	5	0	1	0	0.633222	0	0
d__Bacteria.p__Actinobacteriota.c__Actinobacteria.o__Micromonosporales.f__Micromonosporaceae.g__Actinoplanes.s__Actinoplanes_ferrugineus	10.5652	0	0.0946502	0	1	15	3	0	1	0	0.264214	0	0
d__Bacteria.p__Actinobacteriota.c__Actinobacteria.o__Micrococcales.f__Microbacteriaceae.__.__	6.41304	0	0.155932	0	1	14	4	0	1	0	0.583612	0	0
d__Bacteria.p__Actinobacteriota.c__Actinobacteria.o__Kineosporiales.f__Kineosporiaceae.__.__	1.5	0	0.666667	0	1	2	2	0	1	0	0.75	0	0
d__Bacteria.p__Actinobacteriota.c__Actinobacteria.o__Micrococcales.f__Cellulomonadaceae.g__Cellulomonas.__	7.1087	0	0.140673	0	1	14	3	0	1	0	0.5301	0	0
d__Bacteria.p__Actinobacteriota.c__Actinobacteria.o__Micrococcales.f__Microbacteriaceae.g__Galbitalea.__	1.5	0	0.666667	0	1	2	2	0	1	0	0.75	0	0
d__Bacteria.p__Actinobacteriota.c__Actinobacteria.o__Micrococcales.f__Microbacteriaceae.g__Microbacterium.__	5.85507	0	0.170792	0	1	13	5	0	1	0	0.626533	0	0
d__Bacteria.p__Bacteroidota.c__Bacteroidia.o__Chitinophagales.f__Chitinophagaceae.g__Chitinophaga.__	1	0	1	0	1	1	1	0	1	0	1	0	0
d__Bacteria.p__Actinobacteriota.c__Actinobacteria.o__Micrococcales.f__Micrococcaceae.__.__	1	0	1	0	1	1	1	0	1	0	1	0	0
d__Bacteria.p__Actinobacteriota.c__Thermoleophilia.o__Solirubrobacterales.f__Solirubrobacteraceae.g__Solirubrobacter.__	5.91304	0	0.169118	0	1	13	4	0	1	0	0.622074	0	0
d__Bacteria.p__Bacteroidota.c__Bacteroidia.o__Chitinophagales.f__Chitinophagaceae.g__Niastella.__	6.10145	0	0.163895	0	1	11	7	0	1	0	0.607581	0	0
d__Bacteria.p__Proteobacteria.c__Gammaproteobacteria.o__Burkholderiales.f__Methylophilaceae.g__Methylotenera.__	1	0	1	0	1	1	1	0	1	0	1	0	0
d__Bacteria.p__Actinobacteriota.c__Actinobacteria.o__Streptosporangiales.f__Thermomonosporaceae.g__Actinocorallia.__	1	0	1	0	1	1	1	0	1	0	1	0	0
d__Bacteria.p__Actinobacteriota.c__MB.A2.108.o__MB.A2.108.f__MB.A2.108.g__MB.A2.108.s__uncultured_actinobacterium	6.5	0	0.153846	0	1	14	5	0	1	0	0.576923	0	0
d__Bacteria.p__Myxococcota.c__Polyangia.o__Polyangiales.f__BIrii41.g__BIrii41.s__uncultured_delta	6.47826	0	0.154362	0	1	14	5	0	1	0	0.578595	0	0
d__Bacteria.p__Proteobacteria.c__Gammaproteobacteria.o__Burkholderiales.f__Burkholderiaceae.g__Burkholderia.Caballeronia.Paraburkholderia.s__Caballeronia_glathei	6.5	0	0.153846	0	1	14	5	0	1	0	0.576923	0	0
d__Bacteria.p__Actinobacteriota.c__Thermoleophilia.o__Solirubrobacterales.f__Solirubrobacteraceae.__.__	1.5	0	0.666667	0	1	2	2	0	1	0	0.75	0	0
d__Bacteria.p__Bacteroidota.c__Bacteroidia.o__Chitinophagales.f__Chitinophagaceae.g__Ferruginibacter.__	6.21014	0	0.161027	0	1	14	7	0	1	0	0.59922	0	0
d__Bacteria.p__Bacteroidota.c__Bacteroidia.o__Cytophagales.f__uncultured.g__uncultured.s__uncultured_bacterium	5.84783	0	0.171004	0	1	10	5	0	1	0	0.62709	0	0
d__Bacteria.p__Proteobacteria.c__Alphaproteobacteria.o__Rhizobiales.f__Rhodomicrobiaceae.g__Rhodomicrobium.__	1	0	1	0	1	1	1	0	1	0	1	0	0
d__Bacteria.p__Bacteroidota.c__Bacteroidia.o__Chitinophagales.f__Chitinophagaceae.g__Taibaiella.__	1	0	1	0	1	1	1	0	1	0	1	0	0
d__Bacteria.p__Bacteroidota.c__Bacteroidia.o__Chitinophagales.f__Chitinophagaceae.g__uncultured.__	6.64493	0	0.150491	0	1	11	6	0	1	0	0.565775	0	0
d__Bacteria.p__Firmicutes.c__Limnochordia.o__Limnochordia.f__Limnochordia.g__Hydrogenispora.s__uncultured_bacterium	1	0	1	0	1	1	1	0	1	0	1	0	0
d__Bacteria.p__Bacteroidota.c__Bacteroidia.o__Cytophagales.f__Microscillaceae.g__Ohtaekwangia.s__Bacteroidetes_bacterium	1	0	1	0	1	1	1	0	1	0	1	0	0
d__Bacteria.p__Myxococcota.c__Polyangia.o__Polyangiales.f__BIrii41.g__BIrii41.__	1	0	1	0	1	1	1	0	1	0	1	0	0
d__Bacteria.p__Bacteroidota.c__Bacteroidia.o__Cytophagales.f__Microscillaceae.g__uncultured.__	1	0	1	0	1	1	1	0	1	0	1	0	0
d__Bacteria.p__Bacteroidota.c__Bacteroidia.o__Flavobacteriales.f__Weeksellaceae.g__Chryseobacterium.__	6.15217	0	0.162544	0	1	11	2	0	1	0	0.603679	0	0
d__Bacteria.p__Bacteroidota.c__Bacteroidia.o__Sphingobacteriales.f__Sphingobacteriaceae.g__Pedobacter.__	5.68841	0	0.175796	0	1	13	6	0	1	0	0.639353	0	0
d__Bacteria.p__Myxococcota.c__Polyangia.o__Nannocystales.f__Nannocystaceae.g__Nannocystis.__	1.5	0	0.666667	0	1	2	2	0	1	0	0.75	0	0
d__Bacteria.p__Proteobacteria.c__Gammaproteobacteria.o__Burkholderiales.f__Comamonadaceae.g__Variovorax.__	1.5	0	0.666667	0	1	2	2	0	1	0	0.75	0	0
d__Bacteria.p__Proteobacteria.c__Gammaproteobacteria.o__Burkholderiales.f__Burkholderiaceae.g__Burkholderia.Caballeronia.Paraburkholderia.__	1	0	1	0	1	1	1	0	1	0	1	0	0
d__Bacteria.p__Dependentiae.c__Babeliae.o__Babeliales.f__Vermiphilaceae.g__Vermiphilaceae.s__metagenome	1	0	1	0	1	1	1	0	1	0	1	0	0
d__Bacteria.p__Proteobacteria.c__Alphaproteobacteria.o__Sphingomonadales.f__Sphingomonadaceae.g__Sphingobium.__	8.66667	0	0.115385	0	1	13	4	0	1	0	0.410256	0	0
d__Bacteria.p__Gemmatimonadota.c__Gemmatimonadetes.o__Gemmatimonadales.f__Gemmatimonadaceae.g__Gemmatimonas.__	5.95652	0	0.167883	0	1	13	5	0	1	0	0.618729	0	0
d__Bacteria.p__Planctomycetota.c__Phycisphaerae.o__Tepidisphaerales.f__WD2101_soil_group.g__WD2101_soil_group.s__uncultured_bacterium	5.69565	0	0.175573	0	1	12	4	0	1	0	0.638796	0	0
d__Bacteria.p__Myxococcota.c__Polyangia.o__Polyangiales.f__Phaselicystidaceae.g__Phaselicystis.__	5.36957	0	0.186235	0	1	9	5	0	1	0	0.66388	0	0
d__Bacteria.p__Myxococcota.c__Polyangia.o__Polyangiales.f__Polyangiaceae.__.__	5.7971	0	0.1725	0	1	11	4	0	1	0	0.630992	0	0
d__Bacteria.p__Proteobacteria.c__Alphaproteobacteria.o__Caulobacterales.f__Caulobacteraceae.g__uncultured.__	7.3913	0	0.135294	0	1	15	2	0	1	0	0.508361	0	0
d__Bacteria.p__Proteobacteria.c__Alphaproteobacteria.o__Dongiales.f__Dongiaceae.g__Dongia.__	6.91304	0	0.144654	0	1	15	7	0	1	0	0.545151	0	0
d__Bacteria.p__Proteobacteria.c__Alphaproteobacteria.o__Rhizobiales.f__Beijerinckiaceae.g__Microvirga.__	7.46377	0	0.133981	0	1	11	3	0	1	0	0.502787	0	0
d__Bacteria.p__Proteobacteria.c__Alphaproteobacteria.o__Rhizobiales.f__Xanthobacteraceae.g__Bradyrhizobium.__	1.5	0	0.666667	0	1	2	2	0	1	0	0.75	0	0
d__Bacteria.p__Verrucomicrobiota.c__Verrucomicrobiae.o__Opitutales.f__Opitutaceae.g__Opitutus.__	6.31884	0	0.158257	0	1	11	3	0	1	0	0.590858	0	0
d__Bacteria.p__Proteobacteria.c__Alphaproteobacteria.o__Rhizobiales.f__Xanthobacteraceae.g__Pseudolabrys.__	7.1087	0	0.140673	0	1	14	3	0	1	0	0.5301	0	0
